# Supplementary material for: Effects of statins on cytokines levels in gingival crevicular fluid and saliva and on clinical periodontal parameters of middle-aged and elderly patients with type 2 diabetes mellitus
Source: PLoS One. 2021 Jan 8;16(1):e0244806. doi: 10.1371/journal.pone.0244806 (PMC7793287; doi:10.1371/journal.pone.0244806)
Supplement: S1 File — (ZIP) [file pone.0244806.s001.zip]

Archive with 44 entries (38 files):
- GCFg/
- GCFg/IL-13.pzfx
- GCFg/IL-17.pzfx
- GCFg/IL-1β.pzfx
- GCFg/IL-21.pzfx
- GCFg/IL-4.pzfx
- GCFg/IL-6.pzfx
- GCFg/IL-7.pzfx
- GCFg/MIP-1α.pzfx
- GCFg/MIP-3α.pzfx
- GCFh/
- GCFh/IL-2.pzfx
- GCFh/IL-23.pzfx
- GCFh/IL-7.pzfx
- GCFh/MIP-3α.pzfx
- GCFp/
- GCFp/IFN-γ.pzfx
- GCFp/IL-1β.pzfx
- GCFp/IL-2.pzfx
- GCFp/IL-21.pzfx
- GCFp/IL-4.pzfx
- GCFp/IL-5.pzfx
- GCFp/IL-6.pzfx
- GCFp/IL-7.pzfx
- GCFp/TNF-α.pzfx
- SalivaG/
- SalivaG/IFN-γ.pzfx
- SalivaG/IL-10.pzfx
- SalivaG/IL-13.pzfx
- SalivaG/IL-4.pzfx
- SalivaG/IL-5.pzfx
- SalivaG/IL-6.pzfx
- SalivaH/
- SalivaH/IFN-γ.pzfx
- SalivaH/IL-10.pzfx
- SalivaH/IL-13.pzfx
- SalivaH/IL-4.pzfx
- SalivaH/IL-5.pzfx
- SalivaP/
- SalivaP/I-TAC.pzfx
- SalivaP/IFN-γ.pzfx
- SalivaP/IL-10.pzfx
- SalivaP/IL-13.pzfx
- SalivaP/IL-6.pzfx
