# Supplementary material for: Effects of statins on cytokines levels in gingival crevicular fluid and saliva and on clinical periodontal parameters of middle-aged and elderly patients with type 2 diabetes mellitus
Source: PLoS One. 2021 Jan 8;16(1):e0244806. doi: 10.1371/journal.pone.0244806 (PMC7793287; doi:10.1371/journal.pone.0244806)
Supplement: S3 File — (XLS) [file pone.0244806.s003.xls]

## Sheet: Summary
MILLIPLEX Analyst Detail Report
Summary
Location	Analyte Sample	HITAC	GM-CSF	Fractalkine	IFNy	IL-10	MIP-3a	IL-12	IL-13	IL-17A	IL-1b	IL-2	IL-21	IL-4	IL-23	IL-5	IL-6	IL-7	IL-8	MIP-1a	MIP-1b	TNFa
		pg/ml	pg/ml	pg/ml	pg/ml	pg/ml	pg/ml	pg/ml	pg/ml	pg/ml	pg/ml	pg/ml	pg/ml	pg/ml	pg/ml	pg/ml	pg/ml	pg/ml	pg/ml	pg/ml	pg/ml	pg/ml
1A5	QC1	73.87	12.39	461.71	35.05	67.74	30.78	21.62	10.35	33.15	21.62	22.83	12.86	77.65	329.28	23.08	8.11	19.71	12.8	13.96	48.22	19.34
1C5	QC2	391.6	211.6	3537	177.94	417.89	152.9	126.36	56.08	183.48	114.63	117.14	59.85	402.8	1745	139.3	47.9	113.93	67.13	77.7	255.59	102.49
1A6	A18-G	1.38	16.78	17.44	0.83	4.01	2.03	0.68	2.53	1.56	201.31	1.04	1.21	1.36	14.91	0.51	2.07	7.44	715.35	7.95	4.5	3.81
1B6	A19-G	1.38	19.74	13.95	0.62	2.44	10.65	0.31	1.16	0.87	338.56	0.71	0.74	0.98	6.68	0.29	1.4	2.36	1880	17.53	11.42	11.01
1C6	A20-G	1.21	33.57	15.7	0.97	2.69	4.48	0.56	1.95	2.06	105.11	1.15	0.93	0.98	11.05	0.39	2.57	3.13	681.57	7.06	0.9	3.57
1E6	A22-G	1.05	11.61	13.95	0.52	1.06	3.68	0.34	1	0.98	210.22	0.42	0.74	0.68	5.54	0.26	1.04	1.9	456.54	6.33	3.58	3.73
1F6	A23-G	1.68	14.42	15.7	0.83	2.97	29.48	0.43	1.38	1.25	600.27	0.68	1.02	0.98	8.02	0.25	1.18	2.75	1345	7.7	2.21	27.94
1G6	A24-G	1.21	8.39	15.7	0.97	2.97	4.48	0.63	2.13	1.64	420.45	1.44	1.38	0.98	14.91	0.45	1.98	3.13	504.9	7.21	2.16	3.13
1H6	A25-G	1.38	8.58	17.44	0.97	2.69	6.54	0.46	2.13	1.34	385.55	0.94	1.38	1.36	9.44	0.3	1.46	4.82	1383	8.76	2.27	12.27
1B7	A28-G	1.21	25.88	17.44	0.83	2.97	11.12	0.56	2.13	1.45	192.78	1.55	1.27	0.98	13.22	0.37	1.82	3.13	1123	18.3	6.29	8.77
1C7	A29-G	1.21	9.98	15.7	0.73	2.97	7.7	0.43	1.57	1.86	22.1	1.27	1.02	0.98	8.02	0.33	1.46	1.9	1050	16.07	9.6	6.41
1D7	A30-G	1.38	11.87	13.95	0.62	5.24	22.48	0.37	1.38	1.34	29.28	1.55	0.97	0.82	5.54	0.29	1.18	2.36	1636	10.31	3.43	7.62
1E7	A31-G	1.38	16.78	17.44	0.83	2.97	16.97	0.53	1.75	1.45	96.39	1.63	1.11	0.98	11.05	0.33	1.67	4.23	936.09	11.24	5.9	6.41
1F7	A32-G	1.05	12.39	13.95	0.73	4.01	0.02	0.68	1.95	1.34	107.41	1.21	1.11	0.68	14.91	0.36	2.21	2.36	166.74	5.93	1.97	3.57
1G7	A33-G	1.05	15.73	15.7	0.73	2.82	2.78	0.63	1.95	1.34	98.5	1.55	1.02	0.98	13.22	0.25	1.9	2.36	1087	6.2	1.02	13.09
1H7	A34-G	1.38	17.53	13.95	0.73	2.44	24.26	0.49	1.57	1.72	122.32	1.48	1.02	0.98	9.44	0.31	2.07	2.75	681.57	7.21	1.25	11.37
1A8	A35-G	1.21	11.12	17.44	0.83	2.44	7.95	0.49	1.57	1.34	420.45	1.34	1.38	1.36	13.22	0.37	1.9	3.13	750.2	7.53	1.15	2.69
1B8	A36-G	1.54	22.48	19.22	0.97	2.97	20.62	0.6	2.13	1.72	402.62	1.37	1.38	1.36	16.89	0.32	1.9	3.48	1951	19.43	10.03	5.39
1C8	A37-G	1.05	16.78	15.7	1.07	4.22	5.44	0.53	1.75	2.16	79.32	1.75	1.38	0.98	13.22	0.13	1.98	2.75	860.04	6.2	1.11	6
1D8	A38-G	1.05	5.32	15.7	0.73	10.07	8.21	0.39	1.57	1.06	169.28	0.99	0.81	0.98	8.02	0.33	1.78	2.75	1329	17.91	9.5	7.96
1E8	A39-G	1.21	16.42	13.95	0.62	1.54	0.37	0.39	1.16	1.34	136.31	1.34	0.81	0.68	6.68	0.29	1.4	1.9	602.31	6.2	0.83	3.73
1G8	A41-G	3.81	52.33	19.22	1.37	4.01	29.8	0.46	1.75	1.34	338.56	0.58	1.21	1.87	13.22	0.42	3.41	3.88	2073	32.32	20.49	13.23
1H8	A42-G	1.05	9.15	13.95	1.44	0.91	0.01	0.31	1	1.16	661.39	2.04	0.6	0.68	5.54	0.27	1.04	1.9	480.06	12.66	6.29	3.65
1A9	A43-G	0.61	0.69	204.93	0.19	0.3	3.45	0.11	0.16	1.56	41.41	0.05	0.14	0.67	0.88	0.13	0.08	0.25	90.92	0	0.35	4.63
1B9	A44-G	1.81	22.73	21.05	1.24	4.22	14.42	0.53	2.13	1.48	420.45	1.21	1.51	2.55	14.91	0.37	2.07	3.48	1846	44.97	29.3	9.67
1C9	A46-G	0.76	16.78	13.95	0.36	1.21	0.31	0.31	0.89	0.81	162.1	0.58	0.49	0.68	4.5	0.22	1.04	1.43	292.84	7.53	1.9	5.87
1D9	A47-G	1.21	78.98	15.7	0.73	8.29	6.2	0.37	1.44	1.06	100.66	0.68	1.02	0.98	8.02	0.37	4.23	2.36	1975	32.85	16.68	31.14
1E9	A48-G	0.9	19.96	13.95	0.83	1.81	4.78	0.39	1.38	1.45	145.47	1.15	0.97	0.98	6.68	0.33	1.67	2.36	1123	8.96	4.96	6.69
1F9	A49-G	0.9	37	10.46	0.36	0.79	0	0.23	0.31	0.6	12.86	0.9	0.3	0.46	3.57	0.22	0.45	0.37	211.6	5.1	2.6	13.38
1G9	A50-G	1.05	41.68	15.7	0.83	2.44	3.93	0.43	1.57	1.34	250	0.83	1.02	0.98	8.02	0.36	2.21	2.75	1050	9.15	2.44	5.87
1H9	A51-G	1.21	27.62	17.44	1.63	7.28	18.5	0.47	1.75	1.34	893.72	0.68	1.11	1.36	13.22	0.42	1.23	3.48	1258	9.77	6.72	6.69
1A10	A52-G	1.05	31.45	13.95	0.62	1.81	4.88	0.39	1.38	1.25	261.07	0.58	0.74	0.98	8.02	0.33	1.23	2.36	822.69	6.2	1.74	5.05
1B10	A53-G	1.21	7.86	15.7	0.89	2.04	0.17	0.49	1.16	1.25	893.72	0.78	1.02	0.98	11.05	0.32	1.23	12.51	1087	7.53	1.05	2.81
1D10	A55-G	0.9	10.65	10.46	0.52	1.21	0.01	0.39	1.16	1.25	546.64	1.63	0.81	0.46	5.54	0.29	1.18	1.9	434.31	5.1	0.4	1.56
1E10	A56-G	0.7	4.26	8.72	0.28	0.39	0.02	0.18	0.19	0.48	22.58	0.83	0.23	0.46	3.57	0.19	0.03	1.43	174.12	2.44	1	0.55
1F10	A57-G	1.54	27.03	18.41	0.97	7.12	43.53	0.39	1.38	1.45	297.3	0.49	1.38	1.87	9.44	0.33	3.64	3.13	2416	66.41	63.9	11.75
1G10	A58-G	1.21	9.15	15.7	0.73	1.38	1.51	0.34	1.38	1.34	324.21	0.94	1.02	0.98	8.02	0.33	1.23	4.23	1421	7.95	3.82	1.86
1H10	A59-G	0.9	9.98	12.21	0.62	1.54	0.01	0.37	1.38	1.56	458.5	0.78	0.74	0.68	8.02	0.24	1.18	1.9	357.84	6.76	0.96	4.94
1A11	A60-G	1.05	27.03	15.7	0.73	2.44	0.31	0.43	1.57	1.25	600.27	0.94	0.81	0.98	11.05	0.33	1.4	2.75	384.26	7.53	3.43	5.05
1B11	A61-G	1.21	9.15	15.7	0.83	4.01	0.23	0.49	1.38	1.56	600.27	0.94	1.21	0.98	13.22	0.28	2.07	2.36	715.35	7.21	1.72	3.49
1C11	A62-G	1.38	15.39	19.22	0.97	2.69	7.37	0.56	1.95	1.25	458.5	1.21	1.54	1.36	14.91	0.35	1.9	3.48	897.9	7.53	1.25	15.91
1D11	A63-G	0.9	3.97	10.46	0.43	1.06	0.01	0.31	0.78	0.81	458.5	0.99	0.41	0.46	4.5	0.19	1.18	0.37	230.75	9.56	3.31	3.07
1E11	A64-G	1.12	24.25	13.95	1.33	1.81	0.37	0.28	1	0.87	79.32	0.63	0.6	0.68	5.54	0.18	0.8	1.9	974.38	8.3	7.01	8.49
1G11	A66-G	1.21	5.1	12.21	0.43	0.56	3.31	0.23	1	0.6	58.57	0.42	0.6	0.46	5.54	0.22	0.03	2.75	434.31	3.31	0.66	2.03
1H11	A67-G	1.21	19.96	15.7	1.07	4.01	0.78	0.49	1.57	1.34	184.6	1.07	1.11	0.98	11.05	0.23	3.2	2.75	860.04	14.11	3.99	7.62
1A12	A68-G	1.21	20.84	15.7	0.83	3.63	0.78	0.49	1.75	1.16	338.56	1.07	1.11	0.98	13.22	0.42	1.78	3.13	617.54	11.74	4.35	7.29
Notes:
Red-higher than maxDC, Black-Lower than minDC, Blue-between maxDC and minDC;
NAN-Curve Fitting Failed; N/A-Data marked out; ND-missing original data

## Sheet: Curves
MILLIPLEX Analyst Detail Report
Y = Cubic( {0.38, 2.74}, {8.7, 10.04})
			Y = Cubic( {0.2, 2.71}, {8.52, 9.97})
DC=(+∞, +∞) Chi = 0.0%			DC=(+∞, +∞) Chi = 0.0%
Y = Cubic( {2.91, 2.35}, {11.23, 10.17})
			Y = Cubic( {-0.49, 2.4}, {7.82, 9.77})
DC=(+∞, +∞) Chi = 0.0%			DC=(+∞, +∞) Chi = 0.0%
Y = Cubic( {0.38, 3.07}, {8.7, 9.55})
			Y = Cubic( {-0.49, 3.47}, {7.82, 9.83})
DC=(+∞, +∞) Chi = 0.0%			DC=(+∞, +∞) Chi = 0.0%
Y = Cubic( {-0.72, 3.14}, {7.6, 9.74})
			Y = Cubic( {-1.41, 2.35}, {6.91, 9.22})
DC=(+∞, +∞) Chi = 0.0%			DC=(+∞, +∞) Chi = 0.0%
Y = Cubic( {-0.31, 2.94}, {8.01, 9.62})
			Y = Cubic( {-0.72, 3.98}, {7.6, 10.22})
DC=(+∞, +∞) Chi = 0.0%			DC=(+∞, +∞) Chi = 0.0%
Y = Cubic( {-0.72, 3.3}, {7.6, 9.72})
			Y = Cubic( {-1.41, 2.42}, {6.91, 9.13})
DC=(+∞, +∞) Chi = 0.0%			DC=(+∞, +∞) Chi = 0.0%
Y = Cubic( {0.6, 2.48}, {8.92, 9.35})
			Y = Cubic( {2.07, 2.48}, {10.39, 8.92})
DC=(+∞, +∞) Chi = 0.0%			DC=(+∞, +∞) Chi = 0.0%
Y = Cubic( {-0.72, 3.02}, {7.6, 9.69})
			Y = Cubic( {-1.7, 3.43}, {6.62, 9.58})
DC=(+∞, +∞) Chi = 0.0%			DC=(+∞, +∞) Chi = 0.0%
Y = Cubic( {-1.01, 2.08}, {7.31, 10.36})
			Y = Cubic( {-1.19, 3.53}, {7.13, 9.84})
DC=(+∞, +∞) Chi = 0.0%			DC=(+∞, +∞) Chi = 0.0%
Y = Cubic( {-1.19, 2.53}, {7.13, 9.91})
			Y = Cubic( {-0.09, 3.66}, {8.23, 10.23})
DC=(+∞, +∞) Chi = 0.0%			DC=(+∞, +∞) Chi = 0.0%
Y = Cubic( {-0.85, 3.56}, {7.47, 10.4})
DC=(+∞, +∞) Chi = 0.0%
Notes: CV-The Coefficient of Variation of standard curve replicates at each dilution level. Chi-The Chi-Square test statistic of the distance between observed concentrations with expected concentrations.
Files Name: H:\ZHY\ZHY-28SK-0930-A.csv
Program: Milliplex Analyte
Application Version: 5.1.0.0
User Name: bio-atom
Organization: bio-atom				Signature:
Creation Time: 09/30/2019 18:05:33 Pacific Standard Time				Date:

## Sheet: HITAC
MILLIPLEX Analyst Detail Report
	Analyte HITAC
	Y = Cubic( {0.38, 2.74}, {8.7, 10.04})
	Chi=0.0%, CV=, R²=1, DC=(-∞, +∞)
		Location	Expected pg/ml(i)		MFI(i)		pg/ml(i)	MFI		pg/ml		CV	Recovery
		1A3	0		10			10.5				6.73%
		1B3			11
		1C3	1.47		14		1.21	15.5		1.47		13.69%	100%
		1D3			17		1.81
		1E3	5.86		30		5.36	32		5.92		8.84%	101.09%
		1F3			34		6.25
		1G3	23.44		147		20.14	178.25		23.57		24.79%	100.54%
		1H3			209.5		26.69
		1A4	93.75		1209		97.9	1151		94.26		7.13%	100.54%
		1B4			1093		89.78
		1C4	375		5830		370.96	5860		377.04		0.74%	100.54%
		1D4			5891		379.08
		1E4	1500		14284		1317	15115		1516		7.77%	101.09%
		1F4			15945		1718
		1G4	6000		23296		6329	22925		5864		2.29%	97.73%
		1H4			22554		5716
Notes: CV-The Coefficient of Variation of standard curve replicates at each dilution level. Chi-The Chi-Square test statistic of the distance between observed concentrations with expected concentrations.
Samples:
Location				Sample		MFI(i)			pg/ml(i)		MFI			pg/ml				CV
1A5				QC1		838			73.87		844.5			73.87				1.09%
1B5						851			73.87
1C5				QC2		5482			351.41		6132			391.6				14.97%
1D5						6781			445.95
1A6				A18-G		15				1.38	15			1.38				0%
1B6				A19-G		15				1.38	15			1.38				0%
1C6				A20-G		14				1.21	14			1.21				0%
1E6				A22-G		13				1.05	13			1.05				0%
1F6				A23-G		16.5				1.68	16.5			1.68				0%
1G6				A24-G		14				1.21	14			1.21				0%
1H6				A25-G		15				1.38	15			1.38				0%
1B7				A28-G		14				1.21	14			1.21				0%
1C7				A29-G		14				1.21	14			1.21				0%
1D7				A30-G		15				1.38	15			1.38				0%
1E7				A31-G		15				1.38	15			1.38				0%
1F7				A32-G		13				1.05	13			1.05				0%
1G7				A33-G		13				1.05	13			1.05				0%
1H7				A34-G		15				1.38	15			1.38				0%
1A8				A35-G		14				1.21	14			1.21				0%
1B8				A36-G		16				1.54	16			1.54				0%
1C8				A37-G		13				1.05	13			1.05				0%
1D8				A38-G		13				1.05	13			1.05				0%
1E8				A39-G		14				1.21	14			1.21				0%
1G8				A41-G		24				3.81	24			3.81				0%
1H8				A42-G		13				1.05	13			1.05				0%
1A9				A43-G		8				0.61	8			0.61				0%
1B9				A44-G		17				1.81	17			1.81				0%
1C9				A46-G		11				0.76	11			0.76				0%
1D9				A47-G		14				1.21	14			1.21				0%
1E9				A48-G		12				0.9	12			0.9				0%
1F9				A49-G		12				0.9	12			0.9				0%
1G9				A50-G		13				1.05	13			1.05				0%
1H9				A51-G		14				1.21	14			1.21				0%
1A10				A52-G		13				1.05	13			1.05				0%
1B10				A53-G		14				1.21	14			1.21				0%
1D10				A55-G		12				0.9	12			0.9				0%
1E10				A56-G		10.5				0.7	10.5			0.7				0%
1F10				A57-G		16				1.54	16			1.54				0%
1G10				A58-G		14				1.21	14			1.21				0%
1H10				A59-G		12				0.9	12			0.9				0%
1A11				A60-G		13				1.05	13			1.05				0%
1B11				A61-G		14				1.21	14			1.21				0%
1C11				A62-G		15				1.38	15			1.38				0%
1D11				A63-G		12				0.9	12			0.9				0%
1E11				A64-G		13.5				1.12	13.5			1.12				0%
1G11				A66-G		14				1.21	14			1.21				0%
1H11				A67-G		14				1.21	14			1.21				0%
1A12				A68-G		14				1.21	14			1.21				0%
Notes: Red-higher than maxDC, Black-Lower than minDC, Blue-between maxDC and minDC; NAN-Curve Fitting Failed; N/A-Data marked out; ND-missing original data

## Sheet: GM-CSF
MILLIPLEX Analyst Detail Report
	Analyte GM-CSF
	Y = Cubic( {0.2, 2.71}, {8.52, 9.97})
	Chi=0.0%, CV=, R²=1, DC=(-∞, +∞)
		Location	Expected pg/ml(i)		MFI(i)		pg/ml(i)	MFI		pg/ml		CV	Recovery
		1A3	0		7			7.5				9.43%
		1B3			8
		1C3	1.22		15		1.22	15		1.22		0%	100%
		1D3			15		1.22
		1E3	4.88		42		4.78	42.5		4.83		1.66%	98.92%
		1F3			43		4.99
		1G3	19.53		145		19.11	147.5		19.64		2.4%	100.54%
		1H3			150		19.96
		1A4	78.12		712		83.37	670.75		78.55		8.7%	100.54%
		1B4			629.5		73.21
		1C4	312.5		2770		305.8	2857		310.81		4.34%	99.46%
		1D4			2945		319.34
		1E4	1250		11075		1237	11094		1237		0.25%	98.92%
		1F4			11114		1264
		1G4	5000		21403		4886	21439		5000		0.24%	100%
		1H4			21476		5018
Notes: CV-The Coefficient of Variation of standard curve replicates at each dilution level. Chi-The Chi-Square test statistic of the distance between observed concentrations with expected concentrations.
Samples:
Location				Sample		MFI(i)			pg/ml(i)		MFI			pg/ml				CV
1A5				QC1		96			12.39		95.25			12.39				1.11%
1B5						94.5			12.39
1C5				QC2		1880			207.07		1934			211.6				3.91%
1D5						1987			220.97
1A6				A18-G		128			16.78		128			16.78				0%
1B6				A19-G		149			19.74		149			19.74				0%
1C6				A20-G		260.5			33.57		260.5			33.57				0%
1E6				A22-G		89			11.61		89			11.61				0%
1F6				A23-G		109			14.42		109			14.42				0%
1G6				A24-G		67			8.39		67			8.39				0%
1H6				A25-G		69			8.58		69			8.58				0%
1B7				A28-G		199			25.88		199			25.88				0%
1C7				A29-G		79			9.98		79			9.98				0%
1D7				A30-G		91			11.87		91			11.87				0%
1E7				A31-G		126			16.78		126			16.78				0%
1F7				A32-G		95			12.39		95			12.39				0%
1G7				A33-G		120			15.73		120			15.73				0%
1H7				A34-G		132			17.53		132			17.53				0%
1A8				A35-G		86			11.12		86			11.12				0%
1B8				A36-G		170			22.48		170			22.48				0%
1C8				A37-G		128			16.78		128			16.78				0%
1D8				A38-G		46			5.32		46			5.32				0%
1E8				A39-G		123.5			16.42		123.5			16.42				0%
1G8				A41-G		432			52.33		432			52.33				0%
1H8				A42-G		73			9.15		73			9.15				0%
1A9				A43-G		7			0.69		7			0.69				0%
1B9				A44-G		173			22.73		173			22.73				0%
1C9				A46-G		127			16.78		127			16.78				0%
1D9				A47-G		676			78.98		676			78.98				0%
1E9				A48-G		149.5			19.96		149.5			19.96				0%
1F9				A49-G		292			37		292			37				0%
1G9				A50-G		333			41.68		333			41.68				0%
1H9				A51-G		213			27.62		213			27.62				0%
1A10				A52-G		243			31.45		243			31.45				0%
1B10				A53-G		64			7.86		64			7.86				0%
1D10				A55-G		83.5			10.65		83.5			10.65				0%
1E10				A56-G		38			4.26		38			4.26				0%
1F10				A57-G		206			27.03		206			27.03				0%
1G10				A58-G		72			9.15		72			9.15				0%
1H10				A59-G		79			9.98		79			9.98				0%
1A11				A60-G		206.5			27.03		206.5			27.03				0%
1B11				A61-G		72			9.15		72			9.15				0%
1C11				A62-G		116			15.39		116			15.39				0%
1D11				A63-G		36			3.97		36			3.97				0%
1E11				A64-G		183			24.25		183			24.25				0%
1G11				A66-G		44			5.1		44			5.1				0%
1H11				A67-G		152			19.96		152			19.96				0%
1A12				A68-G		157			20.84		157			20.84				0%
Notes: Red-higher than maxDC, Black-Lower than minDC, Blue-between maxDC and minDC; NAN-Curve Fitting Failed; N/A-Data marked out; ND-missing original data

## Sheet: Fractalkine
MILLIPLEX Analyst Detail Report
	Analyte Fractalkine
	Y = Cubic( {2.91, 2.35}, {11.23, 10.17})
	Chi=0.0%, CV=, R²=1, DC=(-∞, +∞)
		Location	Expected pg/ml(i)		MFI(i)		pg/ml(i)	MFI		pg/ml		CV	Recovery
		1A3	0		6			6				0%
		1B3			6
		1C3	18.31		10		17.44	10.5		18.41		6.73%	100.55%
		1D3			11		19.22
		1E3	73.24		44		75.66	42		73.64		6.73%	100.54%
		1F3			40		70.09
		1G3	292.97		464		299.38	447		294.56		5.38%	100.54%
		1H3			430		283.6
		1A4	1172		1396		1098	1499		1178		9.65%	100.54%
		1B4			1601		1251
		1C4	4688		7380		4587	7500		4637		2.26%	98.92%
		1D4			7620		4790
		1E4	18750		16423		19593	16250		18348		1.5%	97.86%
		1F4			16078		17955
		1G4	75000		25183		67393	26078		75001		4.85%	100%
		1H4			26973		82797
Notes: CV-The Coefficient of Variation of standard curve replicates at each dilution level. Chi-The Chi-Square test statistic of the distance between observed concentrations with expected concentrations.
Samples:
Location				Sample		MFI(i)			pg/ml(i)		MFI			pg/ml				CV
1A5				QC1		727			471.82		716.5			461.71				2.07%
1B5						706			451.82
1C5				QC2		5499			3461		5696			3537				4.89%
1D5						5893			3694
1A6				A18-G		10			17.44		10			17.44				0%
1B6				A19-G		8			13.95		8			13.95				0%
1C6				A20-G		9			15.7		9			15.7				0%
1E6				A22-G		8			13.95		8			13.95				0%
1F6				A23-G		9			15.7		9			15.7				0%
1G6				A24-G		9			15.7		9			15.7				0%
1H6				A25-G		10			17.44		10			17.44				0%
1B7				A28-G		10			17.44		10			17.44				0%
1C7				A29-G		9			15.7		9			15.7				0%
1D7				A30-G		8			13.95		8			13.95				0%
1E7				A31-G		10			17.44		10			17.44				0%
1F7				A32-G		8			13.95		8			13.95				0%
1G7				A33-G		9			15.7		9			15.7				0%
1H7				A34-G		8			13.95		8			13.95				0%
1A8				A35-G		10			17.44		10			17.44				0%
1B8				A36-G		11			19.22		11			19.22				0%
1C8				A37-G		9			15.7		9			15.7				0%
1D8				A38-G		9			15.7		9			15.7				0%
1E8				A39-G		8			13.95		8			13.95				0%
1G8				A41-G		11			19.22		11			19.22				0%
1H8				A42-G		8			13.95		8			13.95				0%
1A9				A43-G		152.3			204.9		152.3			204.9				0%
1B9				A44-G		12			21.05		12			21.05				0%
1C9				A46-G		8			13.95		8			13.95				0%
1D9				A47-G		9			15.7		9			15.7				0%
1E9				A48-G		8			13.95		8			13.95				0%
1F9				A49-G		6			10.46		6			10.46				0%
1G9				A50-G		9			15.7		9			15.7				0%
1H9				A51-G		10			17.44		10			17.44				0%
1A10				A52-G		8			13.95		8			13.95				0%
1B10				A53-G		9			15.7		9			15.7				0%
1D10				A55-G		6			10.46		6			10.46				0%
1E10				A56-G		5			8.72		5			8.72				0%
1F10				A57-G		10.5			18.41		10.5			18.41				0%
1G10				A58-G		9			15.7		9			15.7				0%
1H10				A59-G		7			12.21		7			12.21				0%
1A11				A60-G		9			15.7		9			15.7				0%
1B11				A61-G		9			15.7		9			15.7				0%
1C11				A62-G		11			19.22		11			19.22				0%
1D11				A63-G		6			10.46		6			10.46				0%
1E11				A64-G		8			13.95		8			13.95				0%
1G11				A66-G		7			12.21		7			12.21				0%
1H11				A67-G		9			15.7		9			15.7				0%
1A12				A68-G		9			15.7		9			15.7				0%
Notes: Red-higher than maxDC, Black-Lower than minDC, Blue-between maxDC and minDC; NAN-Curve Fitting Failed; N/A-Data marked out; ND-missing original data

## Sheet: IFNy
MILLIPLEX Analyst Detail Report
	Analyte IFNy
	Y = Cubic( {-0.49, 2.4}, {7.82, 9.77})
	Chi=0.0%, CV=, R²=1, DC=(-∞, +∞)
		Location	Expected pg/ml(i)		MFI(i)		pg/ml(i)	MFI		pg/ml		CV	Recovery
		1A3	0		7			7				0%
		1B3			7
		1C3	0.61		10		0.52	11		0.62		12.86%	101.12%
		1D3			12		0.73
		1E3	2.44		24		2.34	25		2.47		5.66%	101.09%
		1F3			26		2.55
		1G3	9.77		91		9.45	94		9.71		4.51%	99.46%
		1H3			97		9.98
		1A4	39.06		438		40.35	422.5		39.27		5.19%	100.54%
		1B4			407		37.41
		1C4	156.25		1912		157.1	1912		155.41		0.04%	99.46%
		1D4			1911		155.41
		1E4	625		6414		585.68	6745		631.83		6.94%	101.09%
		1F4			7076		667.93
		1G4	2500		16874		2381	17550		2472		5.45%	98.89%
		1H4			18226		2641
Notes: CV-The Coefficient of Variation of standard curve replicates at each dilution level. Chi-The Chi-Square test statistic of the distance between observed concentrations with expected concentrations.
Samples:
Location				Sample		MFI(i)			pg/ml(i)		MFI			pg/ml				CV
1A5				QC1		367			34.3		374.5			35.05				2.83%
1B5						382			35.82
1C5				QC2		2019			166.74		2175			177.94				10.13%
1D5						2330			189.88
1A6				A18-G		13			0.83		13			0.83				0%
1B6				A19-G		11			0.62		11			0.62				0%
1C6				A20-G		14			0.97		14			0.97				0%
1E6				A22-G		10			0.52		10			0.52				0%
1F6				A23-G		13			0.83		13			0.83				0%
1G6				A24-G		14			0.97		14			0.97				0%
1H6				A25-G		14			0.97		14			0.97				0%
1B7				A28-G		13			0.83		13			0.83				0%
1C7				A29-G		12			0.73		12			0.73				0%
1D7				A30-G		11			0.62		11			0.62				0%
1E7				A31-G		13			0.83		13			0.83				0%
1F7				A32-G		12			0.73		12			0.73				0%
1G7				A33-G		12			0.73		12			0.73				0%
1H7				A34-G		12			0.73		12			0.73				0%
1A8				A35-G		13			0.83		13			0.83				0%
1B8				A36-G		14			0.97		14			0.97				0%
1C8				A37-G		15			1.07		15			1.07				0%
1D8				A38-G		12			0.73		12			0.73				0%
1E8				A39-G		11			0.62		11			0.62				0%
1G8				A41-G		17			1.37		17			1.37				0%
1H8				A42-G		18			1.44		18			1.44				0%
1A9				A43-G		6			0.19		6			0.19				0%
1B9				A44-G		16			1.24		16			1.24				0%
1C9				A46-G		8			0.36		8			0.36				0%
1D9				A47-G		12			0.73		12			0.73				0%
1E9				A48-G		13			0.83		13			0.83				0%
1F9				A49-G		8			0.36		8			0.36				0%
1G9				A50-G		13			0.83		13			0.83				0%
1H9				A51-G		19			1.63		19			1.63				0%
1A10				A52-G		11			0.62		11			0.62				0%
1B10				A53-G		13.5			0.89		13.5			0.89				0%
1D10				A55-G		10			0.52		10			0.52				0%
1E10				A56-G		7			0.28		7			0.28				0%
1F10				A57-G		14			0.97		14			0.97				0%
1G10				A58-G		12			0.73		12			0.73				0%
1H10				A59-G		11			0.62		11			0.62				0%
1A11				A60-G		12			0.73		12			0.73				0%
1B11				A61-G		13			0.83		13			0.83				0%
1C11				A62-G		14			0.97		14			0.97				0%
1D11				A63-G		9			0.43		9			0.43				0%
1E11				A64-G		9.5			0.48		9.5			0.48				0%
1G11				A66-G		9			0.43		9			0.43				0%
1H11				A67-G		15			1.07		15			1.07				0%
1A12				A68-G		13			0.83		13			0.83				0%
Notes: Red-higher than maxDC, Black-Lower than minDC, Blue-between maxDC and minDC; NAN-Curve Fitting Failed; N/A-Data marked out; ND-missing original data

## Sheet: IL-10
MILLIPLEX Analyst Detail Report
	Analyte IL-10
	Y = Cubic( {0.38, 3.07}, {8.7, 9.55})
	Chi=0.0%, CV=, R²=1, DC=(-∞, +∞)
		Location	Expected pg/ml(i)		MFI(i)		pg/ml(i)	MFI		pg/ml		CV	Recovery
		1A3	0		14			14				0%
		1B3			14
		1C3	1.47		20		1.21	21.5		1.46		9.87%	100%
		1D3			23		1.81
		1E3	5.86		35		5.61	36.25		5.92		4.88%	101.09%
		1F3			37.5		6.12
		1G3	23.44		104		21.96	111.5		23.31		9.51%	99.46%
		1H3			119		25.01
		1A4	93.75		511		102.24	469.75		93.24		12.42%	99.46%
		1B4			428.5		85.97
		1C4	375		1685		359.1	1745		379.08		4.84%	101.09%
		1D4			1804		391.6
		1E4	1500		4275		1317	4702		1484		12.84%	98.92%
		1F4			5129		1678
		1G4	6000		12947		5391	14007		5933		10.7%	98.89%
		1H4			15067		6582
Notes: CV-The Coefficient of Variation of standard curve replicates at each dilution level. Chi-The Chi-Square test statistic of the distance between observed concentrations with expected concentrations.
Samples:
Location				Sample		MFI(i)			pg/ml(i)		MFI			pg/ml				CV
1A5				QC1		334			67.74		335.5			67.74				0.63%
1B5						337			67.74
1C5				QC2		1624			343.88		1917			417.89				21.65%
1D5						2211			507.85
1A6				A18-G		30			4.01		30			4.01				0%
1B6				A19-G		25			2.44		25			2.44				0%
1C6				A20-G		26			2.69		26			2.69				0%
1E6				A22-G		19			1.06		19			1.06				0%
1F6				A23-G		27			2.97		27			2.97				0%
1G6				A24-G		27			2.97		27			2.97				0%
1H6				A25-G		26			2.69		26			2.69				0%
1B7				A28-G		27			2.97		27			2.97				0%
1C7				A29-G		27			2.97		27			2.97				0%
1D7				A30-G		34			5.24		34			5.24				0%
1E7				A31-G		27			2.97		27			2.97				0%
1F7				A32-G		30			4.01		30			4.01				0%
1G7				A33-G		26.5			2.82		26.5			2.82				0%
1H7				A34-G		25			2.44		25			2.44				0%
1A8				A35-G		25			2.44		25			2.44				0%
1B8				A36-G		27			2.97		27			2.97				0%
1C8				A37-G		31			4.22		31			4.22				0%
1D8				A38-G		53			10.07		53			10.07				0%
1E8				A39-G		22			1.54		22			1.54				0%
1G8				A41-G		30			4.01		30			4.01				0%
1H8				A42-G		18			0.91		18			0.91				0%
1A9				A43-G		12			0.3		12			0.3				0%
1B9				A44-G		31			4.22		31			4.22				0%
1C9				A46-G		20			1.21		20			1.21				0%
1D9				A47-G		46			8.29		46			8.29				0%
1E9				A48-G		23			1.81		23			1.81				0%
1F9				A49-G		17			0.79		17			0.79				0%
1G9				A50-G		25			2.44		25			2.44				0%
1H9				A51-G		42			7.28		42			7.28				0%
1A10				A52-G		23			1.81		23			1.81				0%
1B10				A53-G		24			2.04		24			2.04				0%
1D10				A55-G		20			1.21		20			1.21				0%
1E10				A56-G		13			0.39		13			0.39				0%
1F10				A57-G		41			7.12		41			7.12				0%
1G10				A58-G		21			1.38		21			1.38				0%
1H10				A59-G		22			1.54		22			1.54				0%
1A11				A60-G		25			2.44		25			2.44				0%
1B11				A61-G		30			4.01		30			4.01				0%
1C11				A62-G		26			2.69		26			2.69				0%
1D11				A63-G		19			1.06		19			1.06				0%
1E11				A64-G		23			1.81		23			1.81				0%
1G11				A66-G		15			0.56		15			0.56				0%
1H11				A67-G		30			4.01		30			4.01				0%
1A12				A68-G		29			3.63		29			3.63				0%
Notes: Red-higher than maxDC, Black-Lower than minDC, Blue-between maxDC and minDC; NAN-Curve Fitting Failed; N/A-Data marked out; ND-missing original data

## Sheet: MIP-3a
MILLIPLEX Analyst Detail Report
	Analyte MIP-3a
	Y = Cubic( {-0.49, 3.47}, {7.82, 9.83})
	Chi=0.0%, CV=, R²=1, DC=(-∞, +∞)
		Location	Expected pg/ml(i)		MFI(i)		pg/ml(i)	MFI		pg/ml		CV	Recovery
		1A3	0		28			27				5.24%
		1B3			26
		1C3	0.61		32		0.64	32		0.64		0%	104.98%
		1D3			32		0.64
		1E3	2.44		42		2.47	42		2.47		0%	101.09%
		1F3			42		2.47
		1G3	9.77		129.5		9.05	140.75		9.82		11.3%	100.54%
		1H3			152		10.42
		1A4	39.06		946		39.92	917.25		39.27		4.43%	100.54%
		1B4			888.5		38.22
		1C4	156.25		4570		157.95	4537		154.57		1.04%	98.92%
		1D4			4503		154.57
		1E4	625		11174		598.5	11426		631.83		3.12%	101.09%
		1F4			11678		653.1
		1G4	2500		18496		2381	18616		2443		0.92%	97.73%
		1H4			18737		2546
Notes: CV-The Coefficient of Variation of standard curve replicates at each dilution level. Chi-The Chi-Square test statistic of the distance between observed concentrations with expected concentrations.
Samples:
Location				Sample		MFI(i)			pg/ml(i)		MFI			pg/ml				CV
1A5				QC1		670			30.78		668			30.78				0.42%
1B5						666			30.78
1C5				QC2		4160			143.28		4435			152.9				8.77%
1D5						4710			163.17
1A6				A18-G		39			2.03		39			2.03				0%
1B6				A19-G		154			10.65		154			10.65				0%
1C6				A20-G		64			4.48		64			4.48				0%
1E6				A22-G		55			3.68		55			3.68				0%
1F6				A23-G		628			29.48		628			29.48				0%
1G6				A24-G		64			4.48		64			4.48				0%
1H6				A25-G		92			6.54		92			6.54				0%
1B7				A28-G		162.5			11.12		162.5			11.12				0%
1C7				A29-G		109			7.7		109			7.7				0%
1D7				A30-G		429.5			22.48		429.5			22.48				0%
1E7				A31-G		288			16.97		288			16.97				0%
1F7				A32-G		17			0.02		17			0.02				0%
1G7				A33-G		45			2.78		45			2.78				0%
1H7				A34-G		477			24.26		477			24.26				0%
1A8				A35-G		112.5			7.95		112.5			7.95				0%
1B8				A36-G		379			20.62		379			20.62				0%
1C8				A37-G		76.5			5.44		76.5			5.44				0%
1D8				A38-G		116			8.21		116			8.21				0%
1E8				A39-G		29			0.37		29			0.37				0%
1G8				A41-G		641.5			29.8		641.5			29.8				0%
1H8				A42-G		14			0.01		14			0.01				0%
1A9				A43-G		55			3.45		55			3.45				0%
1B9				A44-G		229.5			14.42		229.5			14.42				0%
1C9				A46-G		28			0.31		28			0.31				0%
1D9				A47-G		87			6.2		87			6.2				0%
1E9				A48-G		68			4.78		68			4.78				0%
1F9				A49-G		11			0		11			0				0%
1G9				A50-G		58			3.93		58			3.93				0%
1H9				A51-G		324			18.5		324			18.5				0%
1A10				A52-G		70			4.88		70			4.88				0%
1B10				A53-G		25			0.17		25			0.17				0%
1D10				A55-G		12.5			0.01		12.5			0.01				0%
1E10				A56-G		16			0.02		16			0.02				0%
1F10				A57-G		1046			43.53		1046			43.53				0%
1G10				A58-G		36			1.51		36			1.51				0%
1H10				A59-G		14			0.01		14			0.01				0%
1A11				A60-G		28			0.31		28			0.31				0%
1B11				A61-G		26.5			0.23		26.5			0.23				0%
1C11				A62-G		103.5			7.37		103.5			7.37				0%
1D11				A63-G		14			0.01		14			0.01				0%
1E11				A64-G		29			0.37		29			0.37				0%
1G11				A66-G		51			3.31		51			3.31				0%
1H11				A67-G		33			0.78		33			0.78				0%
1A12				A68-G		33			0.78		33			0.78				0%
Notes: Red-higher than maxDC, Black-Lower than minDC, Blue-between maxDC and minDC; NAN-Curve Fitting Failed; N/A-Data marked out; ND-missing original data

## Sheet: IL-12
MILLIPLEX Analyst Detail Report
	Analyte IL-12
	Y = Cubic( {-0.72, 3.14}, {7.6, 9.74})
	Chi=0.0%, CV=, R²=1, DC=(-∞, +∞)
		Location	Expected pg/ml(i)		MFI(i)		pg/ml(i)	MFI		pg/ml		CV	Recovery
		1A3	0		11			11				0%
		1B3			11
		1C3	0.49		21		0.43	23		0.49		12.3%	100%
		1D3			25		0.56
		1E3	1.95		57		1.91	57.5		1.93		1.23%	98.92%
		1F3			58		2
		1G3	7.81		200		7.16	217		7.85		11.08%	100.54%
		1H3			234		8.34
		1A4	31.25		967.5		32.63	923.5		31.08		6.74%	99.46%
		1B4			879.5		29.93
		1C4	125		3034		123.65	3051		126.36		0.78%	101.09%
		1D4			3068		126.36
		1E4	500		7348		468.54	7654		505.47		5.65%	101.09%
		1F4			7960		534.35
		1G4	2000		16124		1797	17031		2000		7.54%	100%
		1H4			17939		2188
Notes: CV-The Coefficient of Variation of standard curve replicates at each dilution level. Chi-The Chi-Square test statistic of the distance between observed concentrations with expected concentrations.
Samples:
Location				Sample		MFI(i)			pg/ml(i)		MFI			pg/ml				CV
1A5				QC1		619			21.16		635.25			21.62				3.62%
1B5						651.5			22.1
1C5				QC2		2825			112.17		3057			126.36				10.75%
1D5						3290			139.3
1A6				A18-G		28			0.68		28			0.68				0%
1B6				A19-G		17			0.31		17			0.31				0%
1C6				A20-G		25			0.56		25			0.56				0%
1E6				A22-G		18			0.34		18			0.34				0%
1F6				A23-G		21			0.43		21			0.43				0%
1G6				A24-G		27			0.63		27			0.63				0%
1H6				A25-G		22			0.46		22			0.46				0%
1B7				A28-G		25			0.56		25			0.56				0%
1C7				A29-G		21			0.43		21			0.43				0%
1D7				A30-G		19			0.37		19			0.37				0%
1E7				A31-G		24			0.53		24			0.53				0%
1F7				A32-G		28			0.68		28			0.68				0%
1G7				A33-G		27			0.63		27			0.63				0%
1H7				A34-G		23			0.49		23			0.49				0%
1A8				A35-G		23			0.49		23			0.49				0%
1B8				A36-G		26			0.6		26			0.6				0%
1C8				A37-G		24			0.53		24			0.53				0%
1D8				A38-G		20			0.39		20			0.39				0%
1E8				A39-G		20			0.39		20			0.39				0%
1G8				A41-G		22			0.46		22			0.46				0%
1H8				A42-G		17			0.31		17			0.31				0%
1A9				A43-G		10			0.11		10			0.11				0%
1B9				A44-G		24			0.53		24			0.53				0%
1C9				A46-G		17			0.31		17			0.31				0%
1D9				A47-G		19			0.37		19			0.37				0%
1E9				A48-G		20			0.39		20			0.39				0%
1F9				A49-G		14			0.23		14			0.23				0%
1G9				A50-G		21			0.43		21			0.43				0%
1H9				A51-G		22.5			0.47		22.5			0.47				0%
1A10				A52-G		20			0.39		20			0.39				0%
1B10				A53-G		23			0.49		23			0.49				0%
1D10				A55-G		20			0.39		20			0.39				0%
1E10				A56-G		12			0.18		12			0.18				0%
1F10				A57-G		20			0.39		20			0.39				0%
1G10				A58-G		18			0.34		18			0.34				0%
1H10				A59-G		19			0.37		19			0.37				0%
1A11				A60-G		21			0.43		21			0.43				0%
1B11				A61-G		23			0.49		23			0.49				0%
1C11				A62-G		25			0.56		25			0.56				0%
1D11				A63-G		17			0.31		17			0.31				0%
1E11				A64-G		16			0.28		16			0.28				0%
1G11				A66-G		14			0.23		14			0.23				0%
1H11				A67-G		23			0.49		23			0.49				0%
1A12				A68-G		23			0.49		23			0.49				0%
Notes: Red-higher than maxDC, Black-Lower than minDC, Blue-between maxDC and minDC; NAN-Curve Fitting Failed; N/A-Data marked out; ND-missing original data

## Sheet: IL-13
MILLIPLEX Analyst Detail Report
	Analyte IL-13
	Y = Cubic( {-1.41, 2.35}, {6.91, 9.22})
	Chi=0.0%, CV=, R²=1, DC=(-∞, +∞)
		Location	Expected pg/ml(i)		MFI(i)		pg/ml(i)	MFI		pg/ml		CV	Recovery
		1A3	0		9			9				0%
		1B3			9
		1C3	0.24		10		0.19	10.5		0.26		6.73%	104.98%
		1D3			11		0.31
		1E3	0.98		14		1	14		1		0%	102.19%
		1F3			14		1
		1G3	3.91		27		3.43	30		3.95		14.14%	101.09%
		1H3			33		4.35
		1A4	15.62		134.5		15.97	130.25		15.71		4.61%	100.54%
		1B4			126		15.29
		1C4	62.5		651		61.16	672		62.84		4.42%	100.54%
		1D4			693		63.87
		1E4	250		2610		234.27	2790		251.36		9.11%	100.54%
		1F4			2970		267.17
		1G4	1000		9452		926.26	10132		1000		9.49%	100%
		1H4			10812		1072
Notes: CV-The Coefficient of Variation of standard curve replicates at each dilution level. Chi-The Chi-Square test statistic of the distance between observed concentrations with expected concentrations.
Samples:
Location				Sample		MFI(i)			pg/ml(i)		MFI			pg/ml				CV
1A5				QC1		82.5			10.47		81.75			10.35				1.3%
1B5						81			10.35
1C5				QC2		530			50.33		591			56.08				14.6%
1D5						652			61.16
1A6				A18-G		22			2.53		22			2.53				0%
1B6				A19-G		15			1.16		15			1.16				0%
1D6				A21-G		19			1.95		15			1.95				0%
1E6				A22-G		14			1		14			1				0%
1F6				A23-G		16			1.38		16			1.38				0%
1G6				A24-G		20			2.13		20			2.13				0%
1H6				A25-G		20			2.13		20			2.13				0%
1B7				A28-G		20			2.13		20			2.13				0%
1C7				A29-G		17			1.57		17			1.57				0%
1D7				A30-G		16			1.38		16			1.38				0%
1E7				A31-G		18			1.75		18			1.75				0%
1F7				A32-G		19			1.95		19			1.95				0%
1G7				A33-G		19			1.95		19			1.95				0%
1H7				A34-G		17			1.57		17			1.57				0%
1A8				A35-G		17			1.57		17			1.57				0%
1B8				A36-G		20			2.13		20			2.13				0%
1C8				A37-G		18			1.75		18			1.75				0%
1D8				A38-G		17			1.57		17			1.57				0%
1E8				A39-G		15			1.16		15			1.16				0%
1G8				A41-G		18			1.75		18			1.75				0%
1H8				A42-G		14			1		14			1				0%
1A9				A43-G		8			0.16		8			0.16				0%
1B9				A44-G		20			2.13		20			2.13				0%
1C9				A46-G		13.5			0.89		13.5			0.89				0%
1D9				A47-G		16.5			1.44		16.5			1.44				0%
1E9				A48-G		16			1.38		16			1.38				0%
1F9				A49-G		11			0.31		11			0.31				0%
1G9				A50-G		17			1.57		17			1.57				0%
1H9				A51-G		18			1.75		18			1.75				0%
1A10				A52-G		16			1.38		16			1.38				0%
1B10				A53-G		15			1.16		15			1.16				0%
1D10				A55-G		15			1.16		15			1.16				0%
1E10				A56-G		10			0.19		10			0.19				0%
1F10				A57-G		16			1.38		16			1.38				0%
1G10				A58-G		16			1.38		16			1.38				0%
1H10				A59-G		16			1.38		16			1.38				0%
1A11				A60-G		17			1.57		17			1.57				0%
1B11				A61-G		16			1.38		16			1.38				0%
1C11				A62-G		19			1.95		19			1.95				0%
1D11				A63-G		13			0.78		13			0.78				0%
1E11				A64-G		14			1		14			1				0%
1G11				A66-G		14			1		14			1				0%
1H11				A67-G		17			1.57		17			1.57				0%
1A12				A68-G		18			1.75		18			1.75				0%
Notes: Red-higher than maxDC, Black-Lower than minDC, Blue-between maxDC and minDC; NAN-Curve Fitting Failed; N/A-Data marked out; ND-missing original data

[truncated: 16 more sheets: IL-17A, IL-1b, IL-2, IL-21, IL-4, IL-23, IL-5, IL-6, IL-7, IL-8, MIP-1a, MIP-1b, TNFa, HeaderInfo, QC Report, Result Summary Information]
