# Supplementary material for: Effects of statins on cytokines levels in gingival crevicular fluid and saliva and on clinical periodontal parameters of middle-aged and elderly patients with type 2 diabetes mellitus
Source: PLoS One. 2021 Jan 8;16(1):e0244806. doi: 10.1371/journal.pone.0244806 (PMC7793287; doi:10.1371/journal.pone.0244806)
Supplement: S4 File — (XLS) [file pone.0244806.s004.xls]

## Sheet: Summary
MILLIPLEX Analyst Detail Report
Summary
Location	Analyte Sample	HITAC	GM-CSF	Fractalkine	IFNy	IL-10	MIP-3a	IL-12	IL-13	IL-17A	IL-1b	IL-2	IL-21	IL-4	IL-23	IL-5	IL-6	IL-7	IL-8	MIP-1a	MIP-1b	TNFa
		pg/ml	pg/ml	pg/ml	pg/ml	pg/ml	pg/ml	pg/ml	pg/ml	pg/ml	pg/ml	pg/ml	pg/ml	pg/ml	pg/ml	pg/ml	pg/ml	pg/ml	pg/ml	pg/ml	pg/ml	pg/ml
1A3	QC1	73.87	13.23	810.89	36.21	69.23	29.8	22.1	10.58	33.15	22.58	23.58	11.79	77.65	351.38	24.1	8.11	17.69	12.94	14.42	49.27	19.34
1C3	QC2	408.94	228.27	4637	185.81	400.18	152.9	127.74	56.08	183.48	130.53	127.74	57.31	411.62	1988	133.39	47.9	105.61	71.64	74.81	278.72	111.77
1E3	B12-G	0.8	4.94	11.42	0.52	1.4	0.62	0.29	1.16	0.98	5.89	0.78	0.49	0.78	8.83	0.53	0.87	0.47	750.2	9.15	6.94	2.31
1F3	B13-G	1.4	9.77	13.63	0.7	2.04	25.6	0.35	1.38	1.28	33.35	0.36	0.64	1.07	10.6	0.42	2.9	1.56	1412	10.31	3.47	3.65
1G3	B14-G	0.8	17.91	11.42	0.62	1.16	3.1	0.37	1.21	1.11	34.82	0.85	0.67	1.07	10.6	0.23	0.83	0.82	715.35	18.3	10.58	4.63
1H3	B15-G	1.02	8.96	13.63	0.62	1.68	0.49	0.46	1.38	1.22	100.66	0.94	0.67	1.07	10.6	0.58	0.91	0.82	445.26	7.86	3.43	3.85
1A4	B16-G	1.4	15.73	21.05	0.93	4.01	9.66	0.46	1.72	1.52	127.74	0.56	1.04	3.05	19.15	0.36	1.18	1.9	1308	9.35	3.62	7.7
1B4	B17-G	1.4	15.39	15.93	0.35	2.23	0.29	0.49	1.87	1.38	272.63	0.74	0.81	1.87	21.72	0.35	3.64	1.34	648.94	16.97	9.1	5.75
1C4	B18-G	0.91	5.56	15.93	0.62	1.27	1.18	0.49	1.38	1.22	176.78	0.63	0.74	1.07	12.62	0.33	1.08	1.34	299.25	6.76	1.15	3.13
1D4	B19-G	1.14	6.2	18.52	0.81	2.69	1.51	0.54	2.32	1.28	224.34	0.5	1.04	1.42	19.15	0.36	1.34	1.56	1191	7.06	1.38	1.14
1E4	B20-G	0.8	9.77	11.42	0.44	1.16	0.62	0.29	1.07	0.9	10.35	0.5	0.34	0.78	7.2	0.55	1.04	0.47	617.54	8.96	3.2	4.06
1F4	B21-G	0.91	12.13	11.42	0.52	1.16	0.14	0.34	1.21	0.9	21.62	0.78	0.67	1.07	8.83	0.25	0.8	0.82	1123	12.8	2.7	5.69
1G4	B22-G	1.27	20.4	13.63	0.62	1.16	8.58	0.36	1.21	1.11	142.35	0.43	0.7	1.07	10.6	0.28	1.4	1.34	1391	27.32	14.18	5.05
1H4	B23-G	1.02	10.2	13.63	0.52	0.84	0.03	0.36	1.21	1.02	59.85	0.48	0.49	1.07	12.62	0.28	0.76	1.11	681.57	6.76	2.64	2.03
1A5	B24-G	1.27	15.39	18.52	0.81	2.23	2.13	0.46	1.72	1.64	158.63	1.15	1.11	1.87	16.89	0.45	2.69	1.74	1191	17.34	6.03	6.13
1B5	B25-G	1.02	19.96	11.42	0.52	0.74	18.3	0.25	0.89	0.79	30.58	0.63	0.27	1.07	7.2	0.2	0.61	0.82	974.38	5.44	0.48	2.87
1C5	B26-G	2.23	18.91	13.63	0.81	13.06	19.74	0.31	1.21	0.9	79.32	0.6	0.34	1.42	7.2	0.25	4.33	1.11	897.9	27.32	9.92	10.77
1D5	B27-G	1.02	12.39	13.63	0.81	1.54	0.68	0.49	1.87	1.22	92.3	0.96	0.81	1.42	16.89	0.31	1.13	1.34	897.9	7.7	2.67	4.48
1E5	B28-G	1.02	15.73	13.63	0.62	2.69	2.49	0.31	1.07	1.02	57.31	0.68	0.67	1.07	8.83	0.25	2.41	1.11	974.38	20.4	9.81	4.94
1F5	B29-G	1.02	17.91	18.52	0.42	2.04	1.59	0.49	1.21	1.11	176.78	0.99	0.89	1.42	16.89	0.62	1.46	1.56	1577	9.35	8.52	4.94
1G5	B30-G	1.14	14.74	13.63	0.52	2.04	5.1	0.34	1.07	1.22	18.18	0.36	0.49	1.07	8.83	0.25	1.08	1.11	1123	14.58	4.65	6.99
1H5	B31-G	0.91	13.23	9.31	0.36	0.66	0.16	0.23	0.67	0.68	24.1	0.58	0.27	0.78	5.82	0.23	0.39	0.82	468.13	4.68	1.09	4.73
1A6	B32-G	0.91	29.48	15.93	1.33	1.4	4.58	0.41	1.38	1.22	41.41	0.85	0.89	1.07	12.62	0.31	1.46	1.11	1123	19.74	5.35	7.87
1B6	B33-G	0.69	1.16	9.31	0.36	0.5	0.01	0.27	0.67	0.73	8.34	0.9	0.22	0.78	5.82	0.57	0.2	0.29	58.95	3.77	0.48	0.43
1C6	B34-G	1.14	17.15	15.93	0.81	2.82	15.39	0.46	1.72	1.28	162.1	0.74	0.89	1.42	19.15	0.62	1.9	1.34	1478	14.11	5.53	7.78
1D6	B35-G	0.8	5.81	9.31	0.44	0.74	0.03	0.25	0.67	0.68	23.08	0.78	0.27	0.78	5.82	0.23	0.53	0.47	240.97	8.21	4.91	3.65
1E6	B36-G	0.91	19.96	13.63	0.62	1.4	5.21	0.36	1.38	1.02	52.56	0.78	0.67	1.07	10.6	0.25	0.87	1.11	1720	14.42	5.18	4.94
1F6	B37-G	0.91	7.37	13.63	0.81	1.4	0.03	0.39	1.21	1.02	142.35	0.58	0.67	1.07	16.89	0.37	0.91	0.82	456.54	8.39	5.71	1.26
1G6	B38-G	1.14	17.15	15.93	0.62	2.04	5.56	0.41	1.54	1.22	272.63	0.43	0.74	1.42	16.89	0.31	0.87	1.56	1050	8.67	4.5	4.34
1H6	B39-G	0.91	12.66	13.63	0.62	0.99	0.85	0.41	1.38	1.22	90.32	0.71	0.57	1.07	16.89	0.42	1.08	1.74	572.82	6.47	1.68	2.08
1A7	B40-G	1.02	7.7	13.63	0.62	3.81	4.38	0.29	0.67	0.98	81.05	0.9	0.81	1.42	8.83	0.31	1.56	1.11	1637	12.66	7.82	3.34
1B7	B41-G	0.91	12.13	9.31	0.36	3.63	0.04	0.27	0.67	0.77	11.05	0.5	0.22	0.78	7.2	0.2	0.34	0.47	292.84	7.86	3.05	4.58
1C7	B42-G	0.91	9.35	13.63	0.52	1.4	0.12	0.34	1.07	1.11	59.85	0.65	0.57	1.07	8.83	0.25	0.8	1.11	587.4	19.11	6.94	6.76
1D7	B43-G	0.91	9.56	13.63	0.62	2.04	0.12	0.39	1.38	1.11	53.71	0.53	0.67	1.07	12.62	0.28	0.91	1.11	860.04	10.31	3.68	3.17
1E7	B44-G	1.27	15.39	15.93	0.81	4.01	14.74	0.41	1.07	1.96	39.66	0.45	0.89	1.87	14.55	0.42	1.18	1.56	1684	11.36	3.95	9.26
1F7	B45-G	1.02	7.86	15.93	0.81	3.81	10.54	0.46	1.54	1.45	353.55	0.53	0.89	1.42	19.15	0.37	0.95	1.34	492.31	6.76	2.51	6.99
1G7	B46-G	1.02	9.35	13.63	0.7	1.88	0.07	0.41	1.21	1.16	114.63	0.65	0.67	1.07	16.89	0.28	1.04	1.11	544.66	8.67	6.43	6.99
1H7	B47-G	2.44	12.39	11.42	0.96	0.66	0.05	0.27	0.45	0.68	17.41	0.16	0.22	0.78	7.2	0.2	1.15	0.47	251.64	5.81	2.91	7.29
1A8	B48-G	1.02	7.21	13.63	0.7	1.68	0.55	0.41	1.38	1.22	130.53	0.65	0.67	1.42	16.89	0.31	0.99	1.11	648.94	6.76	0.84	2.22
1B8	B49-G	1.4	21.3	18.52	1.18	1.88	2.23	0.46	1.72	1.22	439.06	0.58	0.81	1.87	19.15	0.28	0.91	1.56	1191	22.98	27.45	6.99
1C8	B50-G	0.91	15.73	15.93	0.7	1.54	0.31	0.44	1.38	0.9	297.3	0.53	0.74	1.42	16.89	0.52	0.91	1.11	750.2	7.06	0.84	2.47
1D8	B51-G	1.02	17.53	13.63	0.62	2.23	0.49	0.41	1.38	1.11	30.58	0.58	0.78	1.07	12.62	0.31	1.29	1.11	897.9	12.8	3.12	6.69
1E8	B52-G	1.14	12.39	15.93	0.7	1.88	1.94	0.39	1.54	0.9	105.11	0.56	0.74	1.42	12.62	0.28	1.34	1.34	1703	16.6	17.42	4.89
1F8	B53-G	0.91	9.66	11.42	0.44	1.68	0.34	0.31	1.07	0.79	14.33	0.43	0.41	0.78	8.83	0.25	0.67	0.47	587.4	5.81	0.91	3
1G8	B54-G	1.4	17.91	15.93	0.81	6.39	48.51	0.39	1.21	1.28	244.64	0.38	0.85	1.42	12.62	0.31	4.82	1.74	2480	38.02	12.45	6.76
1H8	B55-G	1.14	23.73	15.93	0.81	3.28	2.55	0.36	1.38	1.16	84.64	0.5	0.74	1.42	14.55	0.28	1.29	1.34	1566	27.92	9.5	24.54
1A9	B56-G	1.14	6.33	11.42	0.44	1.27	0.26	0.22	0.67	0.58	16.67	0.22	0.34	0.78	7.2	0.23	1.56	0.82	860.04	21.07	10.7	4.83
1B9	B57-G	1.02	19.11	15.93	0.62	1.68	6.33	0.41	1.38	1.38	180.65	0.4	0.74	1.42	14.55	0.28	1.18	1.34	860.04	7.37	3.54	6.99
1C9	B58-G	0.8	31.45	11.42	0.44	0.84	0.01	0.29	0.89	0.73	59.85	0.56	0.27	0.78	7.2	0.23	3.64	0.47	319.4	8.39	3.39	6.69
1D9	B59-G	1.14	17.91	15.93	0.66	1.54	0.16	0.41	1.38	1.11	27.44	0.9	0.81	1.42	14.55	0.31	0.99	1.34	1377	12	14.57	5.87
1E9	B60-G	0.8	4.07	9.31	0.44	0.74	0.02	0.25	0.67	0.68	42.32	0.3	0.27	0.78	7.2	0.34	0.34	0.29	280.42	6.47	2.7	3
1F9	B61-G	1.02	12.94	17.11	0.62	1.4	0.12	0.35	1.07	1.45	184.6	0.63	0.57	1.07	8.83	0.42	1.53	1.34	319.4	7.06	3.05	4.48
1G9	B62-G	16.39	12.94	18.52	0.22	11.98	11.12	0.29	1.72	0.79	90.32	0.33	0.74	1.42	10.6	0.57	5.99	1.56	1889	19.96	16.5	20.63
1H9	C08-G	1.02	5.81	13.63	0.62	1.88	0.22	0.31	1.07	0.98	40.53	0.53	0.49	0.78	8.83	0.62	0.53	0.82	897.9	9.15	3.99	3.65
1A10	C09-G	0.91	13.23	13.63	0.62	1.54	4.83	0.31	1.07	1.16	23.08	0.38	0.67	1.07	8.83	0.54	1.04	1.11	1381	7.86	2.27	3.89
1B10	C10-G	1.02	10.2	11.42	0.36	0.74	0.02	0.22	0.45	0.58	1.75	0.38	0.22	0.78	7.2	0.2	0.67	0.47	341.65	6.06	0.45	2.81
1C10	C11-G	1.02	8.21	15.93	0.81	2.69	6.83	0.44	1.38	0.9	90.32	0.71	0.74	1.42	14.55	0.46	0.91	1.34	1258	10.31	10.82	6.91
1D10	C12-G	1.48	6.47	15.13	0.68	2.33	8.04	0.49	0.81	0.39	18.18	0.49	1.14	1.41	11.05	0.4	1.08	2.81	750.2	7.86	4.96	9.88
1E10	C13-G	0.91	4.94	11.42	0.52	0.57	0.12	0.27	0.89	0.68	34.08	0.53	0.41	0.78	8.83	0.23	0.45	0.47	974.38	12.94	10.7	1.2
1F10	C14-G	0.91	4.94	11.42	0.52	0.57	0.12	0.27	0.89	0.79	34.08	0.53	0.41	0.78	8.83	0.23	0.45	0.47	974.38	12.94	10.7	1.2
1G10	C15-G	1.02	14.74	13.63	0.81	1.4	1.51	0.36	1.21	0.98	172.99	0.58	0.57	1.42	14.55	0.38	0.87	0.82	1287	13.66	8.52	7.45
1H10	C16-G	0.91	12.94	13.63	0.7	1.04	0.19	0.39	1.21	1.02	155.23	0.56	0.57	1.07	12.62	0.36	0.72	1.34	326.55	5.44	0.74	2.26
1A11	C17-G	1.4	42.6	23.49	0.24	7.28	7.37	0.49	1.87	1.52	69.65	0.38	1.11	1.87	23.99	0.36	1.94	1.74	2109	26.74	38.83	2.64
1B11	C18-G	1.27	16.78	18.52	0.52	3.81	0.12	0.44	1.87	1.38	47.16	0.28	0.74	1.42	19.15	0.31	0.7	1.34	1158	7.06	1.64	6.13
1C11	C19-G	1.14	32.85	15.93	0.81	3.28	0.14	0.51	1.87	1.02	133.39	0.56	0.89	1.42	19.15	0.31	1.18	2.07	897.9	7.06	3.87	9.88
1D11	C20-G	1.02	5.21	13.63	0.62	1.4	0.29	0.36	1.38	1.22	71.17	0.78	0.67	1.42	16.89	0.35	0.8	1.11	423.68	5.44	0.7	2.47
1E11	C21-G	0.91	19.32	13.63	0.52	3.28	0.05	0.29	0.89	0.9	13.43	0.85	0.41	1.07	8.83	0.44	1.13	0.82	822.69	12.53	8.16	3.73
1F11	C22-G	0.91	15.39	13.63	0.44	0.66	0.1	0.25	0.89	0.79	13.14	0.38	0.27	1.07	8.83	0.23	0.25	0.47	504.9	5.44	1.54	2.94
1G11	C23-G	1.02	19.11	13.63	0.52	1.04	0.49	0.29	1.07	0.73	148.65	0.19	0.41	1.07	8.83	0.24	0.76	0.82	434.31	8.96	6.16	9.88
1H11	C24-G	0.91	3.88	11.42	0.52	0.84	0.03	0.29	0.67	0.87	16.32	0.48	0.41	0.78	7.2	0.23	0.53	0.47	181.83	4.68	0.86	1.78
Notes:
Red-higher than maxDC, Black-Lower than minDC, Blue-between maxDC and minDC;
NAN-Curve Fitting Failed; N/A-Data marked out; ND-missing original data

## Sheet: Curves
MILLIPLEX Analyst Detail Report
Y = Cubic( {0.38, 2.8}, {8.7, 10.11})
			Y = Cubic( {0.2, 2.74}, {8.52, 10.01})
DC=(+∞, +∞) Chi = 0.0%			DC=(+∞, +∞) Chi = 0.0%
Y = Cubic( {2.91, 2.3}, {11.23, 10.27})
			Y = Cubic( {-0.49, 2.4}, {7.82, 9.87})
DC=(+∞, +∞) Chi = 0.0%			DC=(+∞, +∞) Chi = 0.0%
Y = Cubic( {0.38, 3.2}, {8.7, 9.74})
			Y = Cubic( {-0.49, 3.47}, {7.82, 9.95})
DC=(+∞, +∞) Chi = 0.0%			DC=(+∞, +∞) Chi = 0.0%
Y = Cubic( {-0.72, 3.18}, {7.6, 9.81})
			Y = Cubic( {-1.41, 2.3}, {6.91, 9.27})
DC=(+∞, +∞) Chi = 0.0%			DC=(+∞, +∞) Chi = 0.0%
Y = Cubic( {-0.31, 3.04}, {8.01, 9.77})
			Y = Cubic( {-0.72, 4.17}, {7.6, 10.33})
DC=(+∞, +∞) Chi = 0.0%			DC=(+∞, +∞) Chi = 0.0%
Y = Cubic( {-0.72, 3.57}, {7.6, 9.95})
			Y = Cubic( {-1.41, 2.53}, {6.91, 9.18})
DC=(+∞, +∞) Chi = 0.0%			DC=(+∞, +∞) Chi = 0.0%
Y = Cubic( {0.6, 2.4}, {8.92, 9.39})
			Y = Cubic( {2.07, 2.25}, {10.39, 8.89})
DC=(+∞, +∞) Chi = 0.0%			DC=(+∞, +∞) Chi = 0.0%
Y = Cubic( {-0.72, 3.14}, {7.6, 9.81})
			Y = Cubic( {-1.7, 3.4}, {6.62, 9.82})
DC=(+∞, +∞) Chi = 0.0%			DC=(+∞, +∞) Chi = 0.0%
Y = Cubic( {-1.01, 2.14}, {7.31, 10.49})
			Y = Cubic( {-1.19, 3.4}, {7.13, 9.82})
DC=(+∞, +∞) Chi = 0.0%			DC=(+∞, +∞) Chi = 0.0%
Y = Cubic( {-1.19, 2.56}, {7.13, 10.02})
			Y = Cubic( {-0.09, 3.65}, {8.23, 10.31})
DC=(+∞, +∞) Chi = 0.0%			DC=(+∞, +∞) Chi = 0.0%
Y = Cubic( {-0.85, 3.66}, {7.47, 10.52})
DC=(+∞, +∞) Chi = 0.0%
Notes: CV-The Coefficient of Variation of standard curve replicates at each dilution level. Chi-The Chi-Square test statistic of the distance between observed concentrations with expected concentrations.
Files Name: C:\Users\bio-atom\Desktop\ZHY-28SK-0930-BC.csv
Program: Milliplex Analyte
Application Version: 5.1.0.0
User Name: bio-atom
Organization: bio-atom				Signature:
Creation Time: 10/22/2019 09:24:44 Pacific Standard Time				Date:

## Sheet: HITAC
MILLIPLEX Analyst Detail Report
	Analyte HITAC
	Y = Cubic( {0.38, 2.8}, {8.7, 10.11})
	Chi=0.0%, CV=, R²=1, DC=(-∞, +∞)
		Location	Expected pg/ml(i)		MFI(i)		pg/ml(i)	MFI		pg/ml		CV	Recovery
		1A1	0		10			10				0%
		1B1			10
		1C1	1.47		15		1.27	16.5		1.46		12.86%	100%
		1D1			18		1.68
		1E1	5.86		41		5.73	41.5		5.83		1.7%	99.46%
		1F1			42		5.99
		1G1	23.44		234		22.44	249.5		23.57		8.79%	100.54%
		1H1			265		24.48
		1A2	93.75		1474		92.74	1494		94.26		1.92%	100.54%
		1B2			1514		94.77
		1C2	375		6741		366.96	6912		372.97		3.5%	99.46%
		1D2			7083		383.21
		1E2	1500		18576		1376	19398		1484		6%	98.92%
		1F2			20221		1640
		1G2	6000		24462		5716	24473		6000		0.06%	100%
		1H2			24483		6015
Notes: CV-The Coefficient of Variation of standard curve replicates at each dilution level. Chi-The Chi-Square test statistic of the distance between observed concentrations with expected concentrations.
Samples:
Location				Sample		MFI(i)			pg/ml(i)		MFI			pg/ml				CV
1A3				QC1		1120			73.87		1114			73.87				0.7%
1B3						1109			73.87
1C3				QC2		6704			359.1		7446			408.94				14.09%
1D3						8188			455.72
1E3				B12-G		11			0.8		11			0.8				0%
1F3				B13-G		16			1.4		16			1.4				0%
1G3				B14-G		11			0.8		11			0.8				0%
1H3				B15-G		13			1.02		13			1.02				0%
1A4				B16-G		16			1.4		16			1.4				0%
1B4				B17-G		16			1.4		16			1.4				0%
1C4				B18-G		12			0.91		12			0.91				0%
1D4				B19-G		14			1.14		14			1.14				0%
1E4				B20-G		11			0.8		11			0.8				0%
1F4				B21-G		12			0.91		12			0.91				0%
1G4				B22-G		15			1.27		15			1.27				0%
1H4				B23-G		13			1.02		13			1.02				0%
1A5				B24-G		15			1.27		15			1.27				0%
1B5				B25-G		13			1.02		13			1.02				0%
1C5				B26-G		21			2.23		21			2.23				0%
1D5				B27-G		13			1.02		13			1.02				0%
1E5				B28-G		13			1.02		13			1.02				0%
1F5				B29-G		13			1.02		13			1.02				0%
1G5				B30-G		14			1.14		14			1.14				0%
1H5				B31-G		12			0.91		12			0.91				0%
1A6				B32-G		12			0.91		12			0.91				0%
1B6				B33-G		10			0.69		10			0.69				0%
1C6				B34-G		14			1.14		14			1.14				0%
1D6				B35-G		11			0.8		11			0.8				0%
1E6				B36-G		12			0.91		12			0.91				0%
1F6				B37-G		12			0.91		12			0.91				0%
1G6				B38-G		14			1.14		14			1.14				0%
1H6				B39-G		12			0.91		12			0.91				0%
1A7				B40-G		13			1.02		13			1.02				0%
1B7				B41-G		12			0.91		12			0.91				0%
1C7				B42-G		12			0.91		12			0.91				0%
1D7				B43-G		12			0.91		12			0.91				0%
1E7				B44-G		15			1.27		15			1.27				0%
1F7				B45-G		13			1.02		13			1.02				0%
1G7				B46-G		13			1.02		13			1.02				0%
1H7				B47-G		22			2.44		22			2.44				0%
1A8				B48-G		13			1.02		13			1.02				0%
1B8				B49-G		16			1.4		16			1.4				0%
1C8				B50-G		12			0.91		12			0.91				0%
1D8				B51-G		13			1.02		13			1.02				0%
1E8				B52-G		14			1.14		14			1.14				0%
1F8				B53-G		12			0.91		12			0.91				0%
1G8				B54-G		16			1.4		16			1.4				0%
1H8				B55-G		14			1.14		14			1.14				0%
1A9				B56-G		14			1.14		14			1.14				0%
1B9				B57-G		13			1.02		13			1.02				0%
1C9				B58-G		11			0.8		11			0.8				0%
1D9				B59-G		14			1.14		14			1.14				0%
1E9				B60-G		11			0.8		11			0.8				0%
1F9				B61-G		13			1.02		13			1.02				0%
1G9				B62-G		153.5			16.39		153.5			16.39				0%
1H9				C08-G		13			1.02		13			1.02				0%
1A10				C09-G		12			0.91		12			0.91				0%
1B10				C10-G		13			1.02		13			1.02				0%
1C10				C11-G		13			1.02		13			1.02				0%
1D10				C12-G		17			1.48		17			1.48				0%
1E10				C13-G		12			0.91		12			0.91				0%
1F10				C14-G		12			0.91		12			0.91				0%
1G10				C15-G		13			1.02		13			1.02				0%
1H10				C16-G		12			0.91		12			0.91				0%
1A11				C17-G		16			1.4		16			1.4				0%
1B11				C18-G		15			1.27		15			1.27				0%
1C11				C19-G		14			1.14		14			1.14				0%
1D11				C20-G		13			1.02		13			1.02				0%
1E11				C21-G		12			0.91		12			0.91				0%
1F11				C22-G		13			0.91		12			0.91				0%
1G11				C23-G		13			1.02		13			1.02				0%
1H11				C24-G		12			0.91		12			0.91				0%
Notes: Red-higher than maxDC, Black-Lower than minDC, Blue-between maxDC and minDC; NAN-Curve Fitting Failed; N/A-Data marked out; ND-missing original data

## Sheet: GM-CSF
MILLIPLEX Analyst Detail Report
	Analyte GM-CSF
	Y = Cubic( {0.2, 2.74}, {8.52, 10.01})
	Chi=0.0%, CV=, R²=1, DC=(-∞, +∞)
		Location	Expected pg/ml(i)		MFI(i)		pg/ml(i)	MFI		pg/ml		CV	Recovery
		1A1	0		7			7				0%
		1B1			7
		1C1	1.22		15		1.16	15.5		1.22		4.56%	100%
		1D1			16		1.28
		1E1	4.88		35.5		4.47	37.75		4.94		8.43%	101.09%
		1F1			40		5.21
		1G1	19.53		137		18.5	144.75		19.64		7.57%	100.54%
		1H1			152.5		20.4
		1A2	78.12		664		82.47	626		77.7		8.58%	99.46%
		1B2			588		73.21
		1C2	312.5		2940		319.34	2882		314.2		2.85%	100.54%
		1D2			2824		305.8
		1E2	1250		11556		1264	11547		1264		0.11%	101.09%
		1F2			11538		1237
		1G2	5000		22395		5065	22258		5000		0.87%	100%
		1H2			22121		4886
Notes: CV-The Coefficient of Variation of standard curve replicates at each dilution level. Chi-The Chi-Square test statistic of the distance between observed concentrations with expected concentrations.
Samples:
Location				Sample		MFI(i)			pg/ml(i)		MFI			pg/ml				CV
1A3				QC1		96			13.08		97			13.23				1.46%
1B3						98			13.23
1C3				QC2		1962			218.59		2057			228.27				6.53%
1D3						2152			238.37
1E3				B12-G		38			4.94		38			4.94				0%
1F3				B13-G		71.5			9.77		71.5			9.77				0%
1G3				B14-G		132.5			17.91		132.5			17.91				0%
1H3				B15-G		65			8.96		65			8.96				0%
1A4				B16-G		116.5			15.73		116.5			15.73				0%
1B4				B17-G		112.5			15.39		112.5			15.39				0%
1C4				B18-G		42			5.56		42			5.56				0%
1D4				B19-G		46			6.2		46			6.2				0%
1E4				B20-G		71			9.77		71			9.77				0%
1F4				B21-G		89			12.13		89			12.13				0%
1G4				B22-G		152			20.4		152			20.4				0%
1H4				B23-G		75			10.2		75			10.2				0%
1A5				B24-G		113.5			15.39		113.5			15.39				0%
1B5				B25-G		147			19.96		147			19.96				0%
1C5				B26-G		140			18.91		140			18.91				0%
1D5				B27-G		91			12.39		91			12.39				0%
1E5				B28-G		116			15.73		116			15.73				0%
1F5				B29-G		132			17.91		132			17.91				0%
1G5				B30-G		108			14.74		108			14.74				0%
1H5				B31-G		96.5			13.23		96.5			13.23				0%
1A6				B32-G		220			29.48		220			29.48				0%
1B6				B33-G		15			1.16		15			1.16				0%
1C6				B34-G		126			17.15		126			17.15				0%
1D6				B35-G		44			5.81		44			5.81				0%
1E6				B36-G		149			19.96		149			19.96				0%
1F6				B37-G		54			7.37		54			7.37				0%
1G6				B38-G		126			17.15		126			17.15				0%
1H6				B39-G		93			12.66		93			12.66				0%
1A7				B40-G		57			7.7		57			7.7				0%
1B7				B41-G		88			12.13		88			12.13				0%
1C7				B42-G		68			9.35		68			9.35				0%
1D7				B43-G		70			9.56		70			9.56				0%
1E7				B44-G		114			15.39		114			15.39				0%
1F7				B45-G		58			7.86		58			7.86				0%
1G7				B46-G		68			9.35		68			9.35				0%
1H7				B47-G		91			12.39		91			12.39				0%
1A8				B48-G		53			7.21		53			7.21				0%
1B8				B49-G		157			21.3		157			21.3				0%
1C8				B50-G		115			15.73		115			15.73				0%
1D8				B51-G		129			17.53		129			17.53				0%
1E8				B52-G		90			12.39		90			12.39				0%
1F8				B53-G		70.5			9.66		70.5			9.66				0%
1G8				B54-G		132.5			17.91		132.5			17.91				0%
1H8				B55-G		177			23.73		177			23.73				0%
1A9				B56-G		47			6.33		47			6.33				0%
1B9				B57-G		141			19.11		141			19.11				0%
1C9				B58-G		236			31.45		236			31.45				0%
1D9				B59-G		133			17.91		133			17.91				0%
1E9				B60-G		33			4.07		33			4.07				0%
1F9				B61-G		95			12.94		95			12.94				0%
1G9				B62-G		95			12.94		95			12.94				0%
1H9				C08-G		44			5.81		44			5.81				0%
1A10				C09-G		104			13.23		104			13.23				0%
1B10				C10-G		75			10.2		75			10.2				0%
1C10				C11-G		60			8.21		60			8.21				0%
1D10				C12-G		50			6.47		50			6.47				0%
1E10				C13-G		38			4.94		38			4.94				0%
1F10				C14-G		38			4.94		38			4.94				0%
1G10				C15-G		109.5			14.74		109.5			14.74				0%
1H10				C16-G		94			12.94		94			12.94				0%
1A11				C17-G		326.5			42.6		326.5			42.6				0%
1B11				C18-G		123.5			16.78		123.5			16.78				0%
1C11				C19-G		247			32.85		247			32.85				0%
1D11				C20-G		39.5			5.21		39.5			5.21				0%
1E11				C21-G		152			19.32		152			19.32				0%
1F11				C22-G		113			15.39		113			15.39				0%
1G11				C23-G		142			19.11		142			19.11				0%
1H11				C24-G		32			3.88		32			3.88				0%
Notes: Red-higher than maxDC, Black-Lower than minDC, Blue-between maxDC and minDC; NAN-Curve Fitting Failed; N/A-Data marked out; ND-missing original data

## Sheet: Fractalkine
MILLIPLEX Analyst Detail Report
	Analyte Fractalkine
	Y = Cubic( {2.91, 2.3}, {11.23, 10.27})
	Chi=0.0%, CV=, R²=1, DC=(-∞, +∞)
		Location	Expected pg/ml(i)		MFI(i)		pg/ml(i)	MFI		pg/ml		CV	Recovery
		1A1	0		5			5				0%
		1B1			5
		1C1	18.31		9		15.93	10		18.52		14.14%	101.12%
		1D1			11		21.05
		1E1	73.24		28		71.66	28.5		72.85		2.48%	99.46%
		1F1			29		74.85
		1G1	292.97		139		262.9	159.75		291.39		18.37%	99.46%
		1H1			180.5		319.48
		1A2	1172		1230		1185	1209		1178		2.46%	100.54%
		1B2			1188		1159
		1C2	4688		6287		4637	6331		4662		0.97%	99.46%
		1D2			6374		4739
		1E2	18750		16734		18348	16812		18955		0.66%	101.09%
		1F2			16890		19164
		1G2	75000		28514		73295	28741		75001		1.12%	100%
		1H2			28970		76548
Notes: CV-The Coefficient of Variation of standard curve replicates at each dilution level. Chi-The Chi-Square test statistic of the distance between observed concentrations with expected concentrations.
Samples:
Location				Sample		MFI(i)			pg/ml(i)		MFI			pg/ml				CV
1A3				QC1		683			784.96		714.75			810.89				6.28%
1B3						746.5			828.64
1C3				QC2		6109			4489		6315			4637				4.62%
1D3						6522			4790
1E3				B12-G		7			11.42		7			11.42				0%
1F3				B13-G		8			13.63		8			13.63				0%
1G3				B14-G		7			11.42		7			11.42				0%
1H3				B15-G		8			13.63		8			13.63				0%
1A4				B16-G		11			21.05		11			21.05				0%
1B4				B17-G		9			15.93		9			15.93				0%
1C4				B18-G		9			15.93		9			15.93				0%
1D4				B19-G		10			18.52		10			18.52				0%
1E4				B20-G		7			11.42		7			11.42				0%
1F4				B21-G		7			11.42		7			11.42				0%
1G4				B22-G		8			13.63		8			13.63				0%
1H4				B23-G		8			13.63		8			13.63				0%
1A5				B24-G		10			18.52		10			18.52				0%
1B5				B25-G		7			11.42		7			11.42				0%
1C5				B26-G		8			13.63		8			13.63				0%
1D5				B27-G		8			13.63		8			13.63				0%
1E5				B28-G		8			13.63		8			13.63				0%
1F5				B29-G		10			18.52		10			18.52				0%
1G5				B30-G		8			13.63		8			13.63				0%
1H5				B31-G		6			9.31		6			9.31				0%
1A6				B32-G		9			15.93		9			15.93				0%
1B6				B33-G		6			9.31		6			9.31				0%
1C6				B34-G		9			15.93		9			15.93				0%
1D6				B35-G		6			9.31		6			9.31				0%
1E6				B36-G		8			13.63		8			13.63				0%
1F6				B37-G		8			13.63		8			13.63				0%
1G6				B38-G		9			15.93		9			15.93				0%
1H6				B39-G		8			13.63		8			13.63				0%
1A7				B40-G		8			13.63		8			13.63				0%
1B7				B41-G		6			9.31		6			9.31				0%
1C7				B42-G		8			13.63		8			13.63				0%
1D7				B43-G		8			13.63		8			13.63				0%
1E7				B44-G		9			15.93		9			15.93				0%
1F7				B45-G		9			15.93		9			15.93				0%
1G7				B46-G		8			13.63		8			13.63				0%
1H7				B47-G		7			11.42		7			11.42				0%
1A8				B48-G		8			13.63		8			13.63				0%
1B8				B49-G		10			18.52		10			18.52				0%
1C8				B50-G		9			15.93		9			15.93				0%
1D8				B51-G		8			13.63		8			13.63				0%
1E8				B52-G		9			15.93		9			15.93				0%
1F8				B53-G		7			11.42		7			11.42				0%
1G8				B54-G		9			15.93		9			15.93				0%
1H8				B55-G		9			15.93		9			15.93				0%
1A9				B56-G		7			11.42		7			11.42				0%
1B9				B57-G		9			15.93		9			15.93				0%
1C9				B58-G		7			11.42		7			11.42				0%
1D9				B59-G		9			15.93		9			15.93				0%
1E9				B60-G		6			9.31		6			9.31				0%
1F9				B61-G		9.5			17.11		9.5			17.11				0%
1G9				B62-G		10			18.52		10			18.52				0%
1H9				C08-G		8			13.63		8			13.63				0%
1A10				C09-G		8			13.63		8			13.63				0%
1B10				C10-G		7			11.42		7			11.42				0%
1C10				C11-G		9			15.93		9			15.93				0%
1D10				C12-G		9			15.13		9			15.13				0%
1E10				C13-G		5			11.42		7			11.42				0%
1F10				C14-G		7			11.42		7			11.42				0%
1G10				C15-G		7			13.63		8			13.63				0%
1H10				C16-G		8			13.63		8			13.63				0%
1A11				C17-G		8			23.49		12			23.49				0%
1B11				C18-G		12			18.52		10			18.52				0%
1C11				C19-G		10			15.93		9			15.93				0%
1D11				C20-G		9			13.63		8			13.63				0%
1E11				C21-G		8			13.63		8			13.63				0%
1F11				C22-G		8			13.63		8			13.63				0%
1G11				C23-G		8			13.63		8			13.63				0%
1H11				C24-G		8			11.42		7			11.42				0%
Notes: Red-higher than maxDC, Black-Lower than minDC, Blue-between maxDC and minDC; NAN-Curve Fitting Failed; N/A-Data marked out; ND-missing original data

## Sheet: IFNy
MILLIPLEX Analyst Detail Report
	Analyte IFNy
	Y = Cubic( {-0.49, 2.4}, {7.82, 9.87})
	Chi=0.0%, CV=, R²=1, DC=(-∞, +∞)
		Location	Expected pg/ml(i)		MFI(i)		pg/ml(i)	MFI		pg/ml		CV	Recovery
		1A1	0		7			7				0%
		1B1			7
		1C1	0.61		11		0.62	11		0.62		0%	101.12%
		1D1			11		0.62
		1E1	2.44		25		2.39	25.5		2.47		2.77%	101.09%
		1F1			26		2.49
		1G1	9.77		89		9.15	94.5		9.82		8.23%	100.54%
		1H1			100		10.31
		1A2	39.06		451		39.92	444.5		39.27		2.07%	100.54%
		1B2			438		38.22
		1C2	156.25		1950		157.95	1938		155.41		0.88%	99.46%
		1D2			1926		154.57
		1E2	625		7522		598.5	7756		631.83		4.27%	101.09%
		1F2			7990		653.1
		1G2	2500		19454		2508	19412		2472		0.31%	98.89%
		1H2			19369		2472
Notes: CV-The Coefficient of Variation of standard curve replicates at each dilution level. Chi-The Chi-Square test statistic of the distance between observed concentrations with expected concentrations.
Samples:
Location				Sample		MFI(i)			pg/ml(i)		MFI			pg/ml				CV
1A3				QC1		397			35.05		408.5			36.21				3.98%
1B3						420			37.41
1C3				QC2		2201			177.94		2302			185.81				6.23%
1D3						2404			191.95
1E3				B12-G		10			0.52		10			0.52				0%
1F3				B13-G		12			0.7		12			0.7				0%
1G3				B14-G		11			0.62		11			0.62				0%
1H3				B15-G		11			0.62		11			0.62				0%
1A4				B16-G		14			0.93		14			0.93				0%
1B4				B17-G		50			5.21		50			5.21				0%
1C4				B18-G		11			0.62		11			0.62				0%
1D4				B19-G		13			0.81		13			0.81				0%
1E4				B20-G		9			0.44		9			0.44				0%
1F4				B21-G		10			0.52		10			0.52				0%
1G4				B22-G		11			0.62		11			0.62				0%
1H4				B23-G		10			0.52		10			0.52				0%
1A5				B24-G		13			0.81		13			0.81				0%
1B5				B25-G		10			0.52		10			0.52				0%
1C5				B26-G		13			0.81		13			0.81				0%
1D5				B27-G		13			0.81		13			0.81				0%
1E5				B28-G		11			0.62		11			0.62				0%
1F5				B29-G		14			0.93		14			0.93				0%
1G5				B30-G		10			0.52		10			0.52				0%
1H5				B31-G		8			0.36		8			0.36				0%
1A6				B32-G		17			1.33		17			1.33				0%
1B6				B33-G		8			0.36		8			0.36				0%
1C6				B34-G		13			0.81		13			0.81				0%
1D6				B35-G		9			0.44		9			0.44				0%
1E6				B36-G		11			0.62		11			0.62				0%
1F6				B37-G		13			0.81		13			0.81				0%
1G6				B38-G		11			0.62		11			0.62				0%
1H6				B39-G		11			0.62		11			0.62				0%
1A7				B40-G		11			0.62		11			0.62				0%
1B7				B41-G		8			0.36		8			0.36				0%
1C7				B42-G		10			0.52		10			0.52				0%
1D7				B43-G		11			0.62		11			0.62				0%
1E7				B44-G		13			0.81		13			0.81				0%
1F7				B45-G		13			0.81		13			0.81				0%
1G7				B46-G		12			0.7		12			0.7				0%
1H7				B47-G		208			19.96		208			19.96				0%
1A8				B48-G		12			0.7		12			0.7				0%
1B8				B49-G		16			1.18		16			1.18				0%
1C8				B50-G		12			0.7		12			0.7				0%
1D8				B51-G		11			0.62		11			0.62				0%
1E8				B52-G		12			0.7		12			0.7				0%
1F8				B53-G		9			0.44		9			0.44				0%
1G8				B54-G		13			0.81		13			0.81				0%
1H8				B55-G		13			0.81		13			0.81				0%
1A9				B56-G		9			0.44		9			0.44				0%
1B9				B57-G		11			0.62		11			0.62				0%
1C9				B58-G		9			0.44		9			0.44				0%
1D9				B59-G		11.5			0.66		11.5			0.66				0%
1E9				B60-G		9			0.44		9			0.44				0%
1F9				B61-G		11			0.62		11			0.62				0%
1G9				B62-G		134			13.52		134			13.52				0%
1H9				C08-G		11			0.62		11					0.62		0%
1A10				C09-G		11			0.62		11					0.62		0%
1B10				C10-G		8			0.36		8					0.36		0%
1C10				C11-G		13			0.81		13					0.81		0%
1D10				C12-G		12			0.68		12					0.68		0%
1E10				C13-G		10			0.52		10					0.52		0%
1F10				C14-G		10			0.52		10					0.52		0%
1G10				C15-G		13			0.81		13					0.81		0%
1H10				C16-G		12			0.7		12					0.7		0%
1A11				C17-G		6			0.24		6					0.24		0%
1B11				C18-G		10			0.52		10					0.52		0%
1C11				C19-G		13			0.81		13					0.81		0%
1D11				C20-G		11			0.62		11					0.62		0%
1E11				C21-G		10			0.52		10					0.52		0%
1F11				C22-G		10			0.44		10					0.44		0%
1G11				C23-G		9			0.52		9					0.52		0%
1H11				C24-G		10			0.52		10					0.52		0%
Notes: Red-higher than maxDC, Black-Lower than minDC, Blue-between maxDC and minDC; NAN-Curve Fitting Failed; N/A-Data marked out; ND-missing original data

## Sheet: IL-10
MILLIPLEX Analyst Detail Report
	Analyte IL-10
	Y = Cubic( {0.38, 3.2}, {8.7, 9.74})
	Chi=0.0%, CV=, R²=1, DC=(-∞, +∞)
		Location	Expected pg/ml(i)		MFI(i)		pg/ml(i)	MFI		pg/ml		CV	Recovery
		1A1	0		14			14				0%
		1B1			14
		1C1	1.47		23		1.27	24.5		1.46		8.66%	100%
		1D1			26		1.68
		1E1	5.86		48		6.25	46		5.8		6.15%	98.92%
		1F1			44		5.48
		1G1	23.44		152		22.44	159.5		23.31		6.65%	99.46%
		1H1			167		24.48
		1A2	93.75		620		92.74	624		93.24		0.91%	99.46%
		1B2			628		94.77
		1C2	375		2286		379.08	2283		379.08		0.19%	101.09%
		1D2			2280		370.96
		1E2	1500		6688		1436	6960		1484		5.54%	98.92%
		1F2			7232		1567
		1G2	6000		16928		5933	16971		5933		0.36%	98.89%
		1H2			17014		6024
Notes: CV-The Coefficient of Variation of standard curve replicates at each dilution level. Chi-The Chi-Square test statistic of the distance between observed concentrations with expected concentrations.
Samples:
Location				Sample		MFI(i)			pg/ml(i)		MFI			pg/ml				CV
1A3				QC1		450.5			67.74		461.25			69.23				3.3%
1B3						472			70.74
1C3				QC2		2208			359.1		2399			400.18				11.23%
1D3						2589			436.4
1E3				B12-G		24				1.4	24			1.4				0%
1F3				B13-G		28				2.04	28			2.04				0%
1G3				B14-G		22				1.16	22			1.16				0%
1H3				B15-G		26				1.68	26			1.68				0%
1A4				B16-G		37				4.01	37			4.01				0%
1B4				B17-G		29				2.23	29			2.23				0%
1C4				B18-G		23				1.27	23			1.27				0%
1D4				B19-G		31				2.69	31			2.69				0%
1E4				B20-G		22				1.16	22			1.16				0%
1F4				B21-G		22				1.16	22			1.16				0%
1G4				B22-G		22				1.16	22			1.16				0%
1H4				B23-G		19				0.84	19			0.84				0%
1A5				B24-G		29				2.23	29			2.23				0%
1B5				B25-G		18				0.74	18			0.74				0%
1C5				B26-G		91				13.06	91			13.06				0%
1D5				B27-G		25				1.54	25			1.54				0%
1E5				B28-G		31				2.69	31			2.69				0%
1F5				B29-G		28				2.04	28			2.04				0%
1G5				B30-G		28				2.04	28			2.04				0%
1H5				B31-G		17				0.66	17			0.66				0%
1A6				B32-G		24				1.4	24			1.4				0%
1B6				B33-G		15				0.5	15			0.5				0%
1C6				B34-G		32				2.82	32			2.82				0%
1D6				B35-G		18				0.74	18			0.74				0%
1E6				B36-G		24				1.4	24			1.4				0%
1F6				B37-G		24				1.4	24			1.4				0%
1G6				B38-G		28				2.04	28			2.04				0%
1H6				B39-G		20.5				0.99	20.5			0.99				0%
1A7				B40-G		36				3.81	36			3.81				0%
1B7				B41-G		35				3.63	35			3.63				0%
1C7				B42-G		24				1.4	24			1.4				0%
1D7				B43-G		28				2.04	28			2.04				0%
1E7				B44-G		37				4.01	37			4.01				0%
1F7				B45-G		36				3.81	36			3.81				0%
1G7				B46-G		27				1.88	27			1.88				0%
1H7				B47-G		17				0.66	17			0.66				0%
1A8				B48-G		26				1.68	26			1.68				0%
1B8				B49-G		27				1.88	27			1.88				0%
1C8				B50-G		25				1.54	25			1.54				0%
1D8				B51-G		29				2.23	29			2.23				0%
1E8				B52-G		27				1.88	27			1.88				0%
1F8				B53-G		26				1.68	26			1.68				0%
1G8				B54-G		49				6.39	49			6.39				0%
1H8				B55-G		34				3.28	34			3.28				0%
1A9				B56-G		23				1.27	23			1.27				0%
1B9				B57-G		26				1.68	26			1.68				0%
1C9				B58-G		19				0.84	19			0.84				0%
1D9				B59-G		25				1.54	25			1.54				0%
1E9				B60-G		18				0.74	18			0.74				0%
1F9				B61-G		24				1.4	24			1.4				0%
1G9				B62-G		83				11.98	83			11.98				0%
1H9				C08-G		27				1.88	27			1.88				0%
1A10				C09-G		25				1.54	25			1.54				0%
1B10				C10-G		18				0.74	18			0.74				0%
1C10				C11-G		31				2.69	31			2.69				0%
1D10				C12-G		30				2.33	30			2.33				0%
1E10				C13-G		16				0.57	16			0.57				0%
1F10				C14-G		16				0.57	16			0.57				0%
1G10				C15-G		24				1.4	24			1.4				0%
1H10				C16-G		21				1.04	21			1.04				0%
1A11				C17-G		54				7.28	54			7.28				0%
1B11				C18-G		36				3.81	36			3.81				0%
1C11				C19-G		34				3.28	34			3.28				0%
1D11				C20-G		24				1.4	24			1.4				0%
1E11				C21-G		34				3.28	34			3.28				0%
1F11				C22-G		17				0.66	17			0.66				0%
1G11				C23-G		21				1.04	21			1.04				0%
1H11				C24-G		19				0.84	19			0.84				0%
Notes: Red-higher than maxDC, Black-Lower than minDC, Blue-between maxDC and minDC; NAN-Curve Fitting Failed; N/A-Data marked out; ND-missing original data

## Sheet: MIP-3a
MILLIPLEX Analyst Detail Report
	Analyte MIP-3a
	Y = Cubic( {-0.49, 3.47}, {7.82, 9.95})
	Chi=0.0%, CV=, R²=1, DC=(-∞, +∞)
		Location	Expected pg/ml(i)		MFI(i)		pg/ml(i)	MFI		pg/ml		CV	Recovery
		1A1	0		29			29				0%
		1B1			29
		1C1	0.61		31		0.55	32		0.62		4.42%	102.33%
		1D1			33		0.68
		1E1	2.44		49		2.55	47.5		2.47		4.47%	101.09%
		1F1			46		2.34
		1G1	9.77		201		9.66	202		9.82		0.7%	100.54%
		1H1			203		9.87
		1A2	39.06		1210		38.22	1234		38.85		2.67%	99.46%
		1B2			1257		39.92
		1C2	156.25		5353		152.9	5478		154.57		3.21%	98.92%
		1D2			5602		159.67
		1E2	625		13560		598.5	13819		618.27		2.65%	98.92%
		1F2			14078		653.1
		1G2	2500		21068		2576	20881		2443		1.26%	97.73%
		1H2			20694		2381
Notes: CV-The Coefficient of Variation of standard curve replicates at each dilution level. Chi-The Chi-Square test statistic of the distance between observed concentrations with expected concentrations.
Samples:
Location				Sample		MFI(i)			pg/ml(i)		MFI			pg/ml				CV
1A3				QC1		881			29.8		877			29.8				0.65%
1B3						873			29.48
1C3				QC2		5080			143.28		5407			152.9				8.58%
1D3						5736			163.17
1E3				B12-G		32				0.62	32			0.62				0%
1F3				B13-G		720				25.6	720			25.6				0%
1G3				B14-G		57				3.1	57			3.1				0%
1H3				B15-G		30				0.49	30			0.49				0%
1A4				B16-G		201				9.66	201			9.66				0%
1B4				B17-G		26				0.29	26			0.29				0%
1C4				B18-G		36				1.18	36			1.18				0%
1D4				B19-G		38				1.51	38			1.51				0%
1E4				B20-G		32				0.62	32			0.62				0%
1F4				B21-G		21				0.14	21			0.14				0%
1G4				B22-G		173				8.58	173			8.58				0%
1H4				B23-G		14				0.03	14			0.03				0%
1A5				B24-G		43.5				2.13	43.5			2.13				0%
1B5				B25-G		455.5				18.3	455.5			18.3				0%
1C5				B26-G		505				19.74	505			19.74				0%
1D5				B27-G		33				0.68	33			0.68				0%
1E5				B28-G		48				2.49	48			2.49				0%
1F5				B29-G		39				1.59	39			1.59				0%
1G5				B30-G		95				5.1	95			5.1				0%
1H5				B31-G		22				0.16	22			0.16				0%
1A6				B32-G		84				4.58	84			4.58				0%
1B6				B33-G		11				0.01	11			0.01				0%
1C6				B34-G		363				15.39	363			15.39				0%
1D6				B35-G		13				0.03	13			0.03				0%
1E6				B36-G		95.5				5.21	95.5			5.21				0%
1F6				B37-G		14				0.03	14			0.03				0%
1G6				B38-G		104.5				5.56	104.5			5.56				0%
1H6				B39-G		34				0.85	34			0.85				0%
1A7				B40-G		80				4.38	80			4.38				0%
1B7				B41-G		14.5				0.04	14.5			0.04				0%
1C7				B42-G		20				0.12	20			0.12				0%
1D7				B43-G		20				0.12	20			0.12				0%
1E7				B44-G		341				14.74	341			14.74				0%
1F7				B45-G		220.5				10.54	220.5			10.54				0%
1G7				B46-G		17				0.07	17			0.07				0%
1H7				B47-G		16				0.05	16			0.05				0%
1A8				B48-G		31				0.55	31			0.55				0%
1B8				B49-G		45				2.23	45			2.23				0%
1C8				B50-G		26.5				0.31	26.5			0.31				0%
1D8				B51-G		30				0.49	30			0.49				0%
1E8				B52-G		42				1.94	42			1.94				0%
1F8				B53-G		27				0.34	27			0.34				0%
1G8				B54-G		1584				48.51	1584			48.51				0%
1H8				B55-G		49				2.55	49			2.55				0%
1A9				B56-G		25				0.26	25			0.26				0%
1B9				B57-G		120.5				6.33	120.5			6.33				0%
1C9				B58-G		11				0.01	11			0.01				0%
1D9				B59-G		22				0.16	22			0.16				0%
1E9				B60-G		12				0.02	12			0.02				0%
1F9				B61-G		20				0.12	20			0.12				0%
1G9				B62-G		237				11.12	237			11.12				0%
1H9				C08-G		24				0.22	24			0.22				0%
1A10				C09-G		88.5				4.83	88.5			4.83				0%
1B10				C10-G		12				0.02	12			0.02				0%
1C10				C11-G		132				6.83	132			6.83				0%
1D10				C12-G		167				8.04	167			8.04				0%
1E10				C13-G		20				0.12	20			0.12				0%
1F10				C14-G		20				0.12	20			0.12				0%
1G10				C15-G		38				1.51	38			1.51				0%
1H10				C16-G		23				0.19	23			0.19				0%
1A11				C17-G		145.5				7.37	145.5			7.37				0%
1B11				C18-G		20				0.12	20			0.12				0%
1C11				C19-G		21				0.14	21			0.14				0%
1D11				C20-G		26				0.29	26			0.29				0%
1E11				C21-G		16				0.05	16			0.05				0%
1F11				C22-G		19				0.1	19			0.1				0%
1G11				C23-G		30				0.49	30			0.49				0%
1H11				C24-G		13				0.03	13			0.03				0%
Notes: Red-higher than maxDC, Black-Lower than minDC, Blue-between maxDC and minDC; NAN-Curve Fitting Failed; N/A-Data marked out; ND-missing original data

## Sheet: IL-12
MILLIPLEX Analyst Detail Report
	Analyte IL-12
	Y = Cubic( {-0.72, 3.18}, {7.6, 9.81})
	Chi=0.0%, CV=, R²=1, DC=(-∞, +∞)
		Location	Expected pg/ml(i)		MFI(i)		pg/ml(i)	MFI		pg/ml		CV	Recovery
		1A1	0		10.5			10.5				0%
		1B1			10.5
		1C1	0.49		24		0.49	24		0.49		0%	100%
		1D1			24		0.49
		1E1	1.95		70.5		1.91	71.25		1.93		1.49%	98.92%
		1F1			72		2
		1G1	7.81		238		7.48	248.25		7.85		5.84%	100.54%
		1H1			258.5		8.16
		1A2	31.25		977		30.58	989		30.91		1.72%	98.92%
		1B2			1001		31.93
		1C2	125		3263		130.53	3185		126.36		3.47%	101.09%
		1D2			3106		119.7
		1E2	500		8497		478.8	8678		505.47		2.95%	101.09%
		1F2			8859		522.48
		1G2	2000		18255		1978	18294		1978		0.3%	98.89%
		1H2			18332		2008
Notes: CV-The Coefficient of Variation of standard curve replicates at each dilution level. Chi-The Chi-Square test statistic of the distance between observed concentrations with expected concentrations.
Samples:
Location				Sample		MFI(i)			pg/ml(i)		MFI			pg/ml				CV
1A3				QC1		691			21.62		711			22.1				3.98%
1B3						731			22.58
1C3				QC2		3111			122.32		3239			127.74				5.59%
1D3						3367			133.39
1E3				B12-G		16				0.29	16			0.29				0%
1F3				B13-G		18.5				0.35	18.5			0.35				0%
1G3				B14-G		19.5				0.37	19.5			0.37				0%
1H3				B15-G		23				0.46	23			0.46				0%
1A4				B16-G		23				0.46	23			0.46				0%
1B4				B17-G		24				0.49	24			0.49				0%
1C4				B18-G		24				0.49	24			0.49				0%
1D4				B19-G		26				0.54	26			0.54				0%
1E4				B20-G		16				0.29	16			0.29				0%
1F4				B21-G		18				0.34	18			0.34				0%
1G4				B22-G		19				0.36	19			0.36				0%
1H4				B23-G		19				0.36	19			0.36				0%
1A5				B24-G		23				0.46	23			0.46				0%
1B5				B25-G		14				0.25	14			0.25				0%
1C5				B26-G		17				0.31	17			0.31				0%
1D5				B27-G		24				0.49	24			0.49				0%
1E5				B28-G		17				0.31	17			0.31				0%
1F5				B29-G		24				0.49	24			0.49				0%
1G5				B30-G		18				0.34	18			0.34				0%
1H5				B31-G		13.5				0.23	13.5			0.23				0%
1A6				B32-G		21				0.41	21			0.41				0%
1B6				B33-G		15				0.27	15			0.27				0%
1C6				B34-G		23				0.46	23			0.46				0%
1D6				B35-G		14				0.25	14			0.25				0%
1E6				B36-G		19				0.36	19			0.36				0%
1F6				B37-G		20				0.39	20			0.39				0%
1G6				B38-G		21				0.41	21			0.41				0%
1H6				B39-G		21				0.41	21			0.41				0%
1A7				B40-G		16				0.29	16			0.29				0%
1B7				B41-G		15				0.27	15			0.27				0%
1C7				B42-G		18				0.34	18			0.34				0%
1D7				B43-G		20				0.39	20			0.39				0%
1E7				B44-G		21				0.41	21			0.41				0%
1F7				B45-G		23				0.46	23			0.46				0%
1G7				B46-G		21				0.41	21			0.41				0%
1H7				B47-G		15				0.27	15			0.27				0%
1A8				B48-G		21				0.41	21			0.41				0%
1B8				B49-G		23				0.46	23			0.46				0%
1C8				B50-G		22				0.44	22			0.44				0%
1D8				B51-G		21				0.41	21			0.41				0%
1E8				B52-G		20				0.39	20			0.39				0%
1F8				B53-G		17				0.31	17			0.31				0%
1G8				B54-G		20				0.39	20			0.39				0%
1H8				B55-G		19				0.36	19			0.36				0%
1A9				B56-G		13				0.22	13			0.22				0%
1B9				B57-G		21				0.41	21			0.41				0%
1C9				B58-G		16				0.29	16			0.29				0%
1D9				B59-G		21				0.41	21			0.41				0%
1E9				B60-G		14				0.25	14			0.25				0%
1F9				B61-G		18.5				0.35	18.5			0.35				0%
1G9				B62-G		16				0.29	16			0.29				0%
1H9				C08-G		17				0.31	17			0.31				0%
1A10				C09-G		17				0.31	17			0.31				0%
1B10				C10-G		13				0.22	13			0.22				0%
1C10				C11-G		22				0.44	22			0.44				0%
1D10				C12-G		24				0.49	24			0.49				0%
1E10				C13-G		15				0.27	15			0.27				0%
1F10				C14-G		15				0.27	15			0.27				0%
1G10				C15-G		19				0.36	19			0.36				0%
1H10				C16-G		20				0.39	20			0.39				0%
1A11				C17-G		24				0.49	24			0.49				0%
1B11				C18-G		22				0.44	22			0.44				0%
1C11				C19-G		25				0.51	25			0.51				0%
1D11				C20-G		19				0.36	19			0.36				0%
1E11				C21-G		16				0.29	16			0.29				0%
1F11				C22-G		14				0.25	14			0.25				0%
1G11				C23-G		16				0.29	16			0.29				0%
1H11				C24-G		16				0.29	16			0.29				0%
Notes: Red-higher than maxDC, Black-Lower than minDC, Blue-between maxDC and minDC; NAN-Curve Fitting Failed; N/A-Data marked out; ND-missing original data

## Sheet: IL-13
MILLIPLEX Analyst Detail Report
	Analyte IL-13
	Y = Cubic( {-1.41, 2.3}, {6.91, 9.27})
	Chi=0.0%, CV=, R²=1, DC=(-∞, +∞)
		Location	Expected pg/ml(i)		MFI(i)		pg/ml(i)	MFI		pg/ml		CV	Recovery
		1A1	0		9			9				0%
		1B1			9
		1C1	0.24		10		0.26	10		0.26		0%	104.98%
		1D1			10		0.26
		1E1	0.98		13		0.89	13.5		1		5.24%	102.19%
		1F1			14		1.07
		1G1	3.91		30		3.51	33		3.95		12.86%	101.09%
		1H1			36		4.35
		1A2	15.62		141		15.97	138.5		15.54		2.55%	99.46%
		1B2			136		15.29
		1C2	62.5		652		63.18	650.5		62.16		0.33%	99.46%
		1D2			649		61.83
		1E2	250		2931		242.01	3027		248.65		4.46%	99.46%
		1F2			3122		255.52
		1G2	1000		10380		977.27	10572		994.52		2.56%	99.45%
		1H2			10764		1020
Notes: CV-The Coefficient of Variation of standard curve replicates at each dilution level. Chi-The Chi-Square test statistic of the distance between observed concentrations with expected concentrations.
Samples:
Location				Sample		MFI(i)			pg/ml(i)		MFI			pg/ml				CV
1A3				QC1		87			10.13		90.5			10.58				5.47%
1B3						94			11.05
1C3				QC2		544.5			53.71		578.25			56.08				8.25%
1D3						612			59.21
1E3				B12-G		14.5				1.16	14.5			1.16				0%
1F3				B13-G		16				1.38	16			1.38				0%
1G3				B14-G		15				1.21	15			1.21				0%
1H3				B15-G		16				1.38	16			1.38				0%
1A4				B16-G		18				1.72	18			1.72				0%
1B4				B17-G		19				1.87	19			1.87				0%
1C4				B18-G		16				1.38	16			1.38				0%
1D4				B19-G		22				2.32	22			2.32				0%
1E4				B20-G		14				1.07	14			1.07				0%
1F4				B21-G		15				1.21	15			1.21				0%
1G4				B22-G		15				1.21	15			1.21				0%
1H4				B23-G		15				1.21	15			1.21				0%
1A5				B24-G		18				1.72	18			1.72				0%
1B5				B25-G		13				0.89	13			0.89				0%
1C5				B26-G		15				1.21	15			1.21				0%
1D5				B27-G		19				1.87	19			1.87				0%
1E5				B28-G		14				1.07	14			1.07				0%
1F5				B29-G		15				1.21	15			1.21				0%
1G5				B30-G		14				1.07	14			1.07				0%
1H5				B31-G		12				0.67	12			0.67				0%
1A6				B32-G		16				1.38	16			1.38				0%
1B6				B33-G		12				0.67	12			0.67				0%
1C6				B34-G		18				1.72	18			1.72				0%
1D6				B35-G		12				0.67	12			0.67				0%
1E6				B36-G		16				1.38	16			1.38				0%
1F6				B37-G		15				1.21	15			1.21				0%
1G6				B38-G		17				1.54	17			1.54				0%
1H6				B39-G		16				1.38	16			1.38				0%
1A7				B40-G		12				0.67	12			0.67				0%
1B7				B41-G		12				0.67	12			0.67				0%
1C7				B42-G		14				1.07	14			1.07				0%
1D7				B43-G		16				1.38	16			1.38				0%
1E7				B44-G		14				1.07	14			1.07				0%
1F7				B45-G		17				1.54	17			1.54				0%
1G7				B46-G		15				1.21	15			1.21				0%
1H7				B47-G		11				0.45	11			0.45				0%
1A8				B48-G		16				1.38	16			1.38				0%
1B8				B49-G		18				1.72	18			1.72				0%
1C8				B50-G		16				1.38	16			1.38				0%
1D8				B51-G		16				1.38	16			1.38				0%
1E8				B52-G		17				1.54	17			1.54				0%
1F8				B53-G		14				1.07	14			1.07				0%
1G8				B54-G		15				1.21	15			1.21				0%
1H8				B55-G		16				1.38	16			1.38				0%
1A9				B56-G		12				0.67	12			0.67				0%
1B9				B57-G		16				1.38	16			1.38				0%
1C9				B58-G		13				0.89	13			0.89				0%
1D9				B59-G		16				1.38	16			1.38				0%
1E9				B60-G		12				0.67	12			0.67				0%
1F9				B61-G		14				1.07	14			1.07				0%
1G9				B62-G		18				1.72	18			1.72				0%
1H9				C08-G		14				1.07	14			1.07				0%
1A10				C09-G		14				1.07	14			1.07				0%
1B10				C10-G		11				0.45	11			0.45				0%
1C10				C11-G		16				1.38	16			1.38				0%
1D10				C12-G		13				0.81	13			0.81				0%
1E10				C13-G		13				0.89	13			0.89				0%
1F10				C14-G		13				0.89	13			0.89				0%
1G10				C15-G		15				1.21	15			1.21				0%
1H10				C16-G		15				1.21	15			1.21				0%
1A11				C17-G		19				1.87	19			1.87				0%
1B11				C18-G		19				1.87	19			1.87				0%
1C11				C19-G		19				1.87	19			1.87				0%
1D11				C20-G		16				1.38	16			1.38				0%
1E11				C21-G		13				0.89	13			0.89				0%
1F11				C22-G		13				0.89	13			0.89				0%
1G11				C23-G		14				1.07	14			1.07				0%
1H11				C24-G		12				0.67	12			0.67				0%
Notes: Red-higher than maxDC, Black-Lower than minDC, Blue-between maxDC and minDC; NAN-Curve Fitting Failed; N/A-Data marked out; ND-missing original data

[truncated: 16 more sheets: IL-17A, IL-1b, IL-2, IL-21, IL-4, IL-23, IL-5, IL-6, IL-7, IL-8, MIP-1a, MIP-1b, TNFa, HeaderInfo, QC Report, Result Summary Information]
