# Supplementary material for: Effects of statins on cytokines levels in gingival crevicular fluid and saliva and on clinical periodontal parameters of middle-aged and elderly patients with type 2 diabetes mellitus
Source: PLoS One. 2021 Jan 8;16(1):e0244806. doi: 10.1371/journal.pone.0244806 (PMC7793287; doi:10.1371/journal.pone.0244806)
Supplement: S6 File — (XLS) [file pone.0244806.s006.xls]

## Sheet: Summary
MILLIPLEX Analyst Detail Report
Summary
Location	Analyte Sample	HITAC	GM-CSF	Fractalkine	IFNy	IL-10	MIP-3a	IL-12	IL-13	IL-17A	IL-1b	IL-2	IL-21	IL-4	IL-23	IL-5	IL-6	IL-7	IL-8	MIP-1a	MIP-1b	TNFa
		pg/ml	pg/ml	pg/ml	pg/ml	pg/ml	pg/ml	pg/ml	pg/ml	pg/ml	pg/ml	pg/ml	pg/ml	pg/ml	pg/ml	pg/ml	pg/ml	pg/ml	pg/ml	pg/ml	pg/ml	pg/ml
1A3	QC1	75.49	67.86	810.89	39.92	84.13	34.3	26.85	13.72	40.28	26.28	27.44	13.14	88.43	417.87	29.28	10.07	22.44	15.73	15.06	57.34	26.18
1C3	QC2	351.41	326.34	3942	177.94	366.96	154.57	127.74	65.27	179.55	123.65	122.32	52.56	398.46	2076	136.31	48.42	103.35	71.64	81.58	255.59	107.03
1E3	A14-S	0.7	11.87	94.98	0.61	9.64	0.02	0.73	1.44	1.28	165.65	0.21	0.64	0.84	29.03	1.71	10.29	0.91	413.37	0	0.89	16.26
1F3	A15-S	0.61	1.06	93.96	0.19	0.36	3.45	0.15	0.02	0.34	59.85	0.05	0.11	0.52	1.26	0.13	0.23	0.25	62.91	0	0.33	2.47
1G3	A16-S	6.46	11.12	123.18	0.29	0.43	0.06	0.19	0.05	0.39	71.17	0.1	0.27	1.23	9.44	0.2	9.04	2.93	108.12	0	2.05	1.75
1H3	A17-S	0.91	9.56	124.52	0.29	0.3	0.14	0.13	0.02	0.48	65.27	0.05	0.11	1.02	2.33	0.13	1.82	0.37	137.21	0	0.71	1.29
1A4	A18-S	0.85	5.44	50.13	0.23	0.36	0.17	0.15	0.04	0.27	188.65	0.05	0.14	0.84	4.41	0.13	2.57	1.16	262.78	0	0.39	3.89
1B4	A19-S	0.61	1.51	21.79	0.19	0.25	8.04	0.11	0.1	0.27	26.28	0.04	0.11	0.52	1.26	0.11	0.23	0.25	85.2	0	0.58	2.17
1C4	A20-S	0.7	1.28	17.34	0.23	0.25	4.02	0.11	0.06	0.39	69.65	0.1	0.14	0.67	2.33	0.16	1.08	1.16	8.04	0	0.35	1.39
1D4	A21-S	0.61	4.07	90.96	0.23	0.25	4.2	0.15	0.1	0.23	26.85	0.04	0.14	0.52	0.88	0.11	0.18	0.25	55.24	0	0.48	3.81
1E4	A22-S	0.8	1.51	26.61	0.19	0.25	10.65	0.13	0.02	0.27	40.53	0.05	0.08	0.67	1.26	0.11	0.01	0.37	3.53	0	0.39	1.11
1F4	A23-S	1.26	2.6	305.94	0.19	0.25	0.07	0.09	0.02	0.17	20.71	0.02	0.06	0.67	0.88	0.11	0.23	0.25	134.27	0	0.5	2.12
1G4	A24-S	2.33	14.11	1007	0.29	0.36	5.44	0.19	0.06	0.48	105.11	0.07	0.22	0.67	2.33	0.09	9.23	0.91	299.25	0	0.5	3.2
1H4	A25-S	0.8	2.73	115.43	0.23	0.36	4.38	0.13	0.1	0.27	75.95	0.05	0.14	0.67	1.26	0.13	1.29	0.74	211.6	0	0.57	1.99
1A5	A26-S	0.7	0.26	21.79	0.23	0.25	0.07	0.09	0.02	0.17	0.23	0.02	0.06	0.67	0.88	0.11	0	0.25	16.42	0	0.33	0.14
1B5	A27-S	0.52	0.26	7.29	0.15	0.16	0.01	0.08	0.01	0.11	1.37	0.02	0.03	0.52	0.59	0.09	0	0.1	1.12	0	0.26	0.11
1C5	A28-S	1.4	4.07	549.07	0.23	0.33	0.07	0.19	0.06	0.3	148.65	0.04	0.18	0.67	0.88	0.16	0.2	0.25	90.92	0	0.56	5.75
1D5	A29-S	1.26	1.94	29.8	0.23	0.36	0.06	0.15	0.06	0.28	197	0.13	0.14	0.67	1.26	0.13	0.02	0.61	70.11	0	0.35	12.01
1E5	A30-S	1.02	0.38	24.45	0.4	0.43	3.17	0.13	0.06	0.2	0.68	0.09	0.11	0.84	1.26	0.16	0.37	0.61	17.91	0	0.33	0.36
1F5	A31-S	1.4	2.13	246.36	0.23	0.3	3.24	0.15	0.16	0.23	84.64	0.08	0.11	0.67	3.05	0.11	1.08	0.37	125.82	0	0.61	22.5
1G5	A32-S	0.7	4.99	271.58	0.34	0.3	33.93	0.19	0.06	0.43	79.32	0.15	0.18	0.67	3.92	0.2	0.05	0.61	166.74	0	0.37	4.94
1H5	A33-S	2.13	8.96	58.14	0.54	2.44	0.36	3.91	1.51	0.63	184.6	0.09	1.19	0.84	37.74	0.27	2.63	1.16	128.57	0.3	1.36	34.7
1A6	A34-S	0.56	5.44	119.24	0.19	0.28	0.23	0.13	0.04	0.2	82.83	0.06	0.08	0.67	0.88	0.11	1.23	0.25	202.63	0	0.33	3.98
1B6	A35-S	0.44	2.13	141.8	0.19	0.25	3.31	0.15	0.02	0.3	18.99	0.04	0.11	0.52	2.33	0.11	0.91	0.37	33.57	0	0.41	0.71
1C6	A36-S	0.44	0.77	17.34	0.19	0.25	9.98	0.11	0.06	0.2	2.7	0.17	0.08	0.52	1.74	0.11	0.02	0.25	14.11	0	0.3	0.46
1D6	A37-S	0.8	39.06	379.93	0.7	2.04	0.03	0.63	1.54	1.34	694.9	0.2	0.89	1.02	26.44	0.27	1.4	1.34	156.25	0.02	0.44	21.09
1E6	A38-S	1.4	3.34	202.72	0.34	1.08	3.03	0.19	1.54	0.34	56.08	0.04	0.11	0.67	3.05	0.13	2.57	2.07	220.97	2.66	1.33	4.83
1F6	A39-S	0.91	1.66	29.8	0.23	0.3	0.05	0.15	0.04	0.27	224.34	0.1	0.11	0.67	1.26	0.11	0.01	0.25	73.21	0	0.33	11.75
1G6	A40-S	0.8	0.87	17.34	0.34	0.36	4.68	0.15	0.1	0.53	2.7	0.15	0.27	0.84	4.95	0.2	0.55	0.91	14.11	0	0.37	1.17
1H6	A41-S	0.91	3.88	337.26	0.61	0.5	0.08	0.17	0.04	0.43	205.72	0.12	0.18	0.67	3.05	0.2	2.81	0.91	146.42	0	1.56	16.61
1A7	A42-S	0.8	19.96	196.24	0.54	0.3	3.31	0.21	0.04	0.58	201.31	0.09	0.22	0.84	3.05	0.16	22.44	0.61	177.94	0	1.81	8.31
1B7	A43-S	0.61	0.69	204.93	0.19	0.3	3.45	0.11	0.16	0.27	41.41	0.05	0.14	0.67	0.88	0.13	0.08	0.25	90.92	0	0.35	4.63
1C7	A44-S	0.7	0.87	79.87	0.29	0.3	0.04	0.15	0.06	0.3	317.26	0.04	0.14	0.67	1.74	0.13	3.72	0.37	60.24	0	0.89	8.31
1D7	A45-S	0.52	0.6	29.8	0.15	0.25	12.67	0.11	0.01	0.2	2.27	0.08	0.11	0.52	0.88	0.13	0.28	0.25	29.48	0	0.3	0.57
1E7	A46-S	0.44	0.26	11.94	0.11	0.16	0.08	0.06	0.01	0.11	0.47	0.02	0.03	0.39	0.38	0.07	0	0.05	4.68	0	0.28	0.18
1F7	A47-S	0.61	5.44	26.61	0.15	0.16	0.06	0.09	0.01	0.18	38.81	0.04	0.08	0.67	0.88	0.09	0.01	0.1	48.51	0	0.52	0.58
1G7	A48-S	0.61	0.77	11.94	0.19	0.25	10.65	0.11	0.04	0.23	1.63	0.05	0.14	0.52	0.88	0.11	0.02	0.25	6.47	0	0.28	0.14
1H7	A49-S	0.52	1.06	243.7	0.19	0.2	0.04	0.09	0.01	0.17	26.28	0.02	0.06	0.52	0.88	0.09	0.01	0.16	20.84	0	0.39	9.06
1A8	A50-S	2.13	3.18	29.8	0.23	0.43	0.01	0.17	0.04	0.39	79.32	0.04	0.18	0.67	109.09	0.13	0.08	0.25	117.9	0	0.37	3.27
1B8	A51-S	0.61	0.52	21.79	0.19	0.25	3.61	0.11	0.04	0.2	25.16	0.04	0.08	0.52	1.26	0.11	0	0.25	18.7	0	0.3	0.19
1C8	A52-S	0.44	0.45	10.3	0.15	0.2	0.23	0.08	0.01	0.11	2.7	0.02	0.03	0.52	0.38	0.09	0	0.1	13.81	0	0.28	0.39
1D8	A53-S	0.8	4.07	371.79	0.34	0.58	0.02	0.32	0.16	0.58	807.84	0.13	0.27	1.02	4.95	0.23	0.83	1.56	974.38	1.17	0.94	12.81
1E8	A54-S	0.61	0.6	70.09	0.15	0.2	12.13	0.11	0.02	0.27	20.71	0.08	0.11	0.52	0.88	0.11	0	0.16	0.32	0	0.33	0.58
1F8	A55-S	0.52	0.96	44.2	0.19	0.25	6.76	0.11	0.02	0.2	54.88	0.03	0.34	0.52	0.88	0.11	0.01	0.25	67.13	0	0.3	1.2
1G8	A56-S	0.8	2.47	101.36	0.29	0.43	0.06	0.26	0.06	0.69	310.46	0.08	0.27	0.84	21.72	0.13	0.08	0.61	230.75	0	1.25	7.29
1H8	A57-S	0.52	4.36	65.47	0.23	0.5	0.33	0.94	0.06	0.3	139.3	0.39	0.18	0.67	1.26	0.13	1.04	0.37	246.25	0	1.22	8.87
1A9	A58-S	0.91	0.32	330.04	0.29	0.46	0.03	0.13	0.1	0.27	239.4	0.1	0.11	0.67	1.26	0.13	0.99	0.37	480.06	0.07	2.13	4.83
1B9	A59-S	0.61	0.69	105.85	0.15	0.2	0.02	0.09	0.04	0.14	22.1	0.04	0.06	0.52	0.59	0.09	0.01	0.25	31.45	0	0.3	0.68
1C9	A60-S	4.01	5.56	78.16	0.34	0.76	0.04	0.26	0.16	0.63	105.11	0.04	0.34	0.67	3.92	0.16	1.34	0.37	156.25	0.02	2.7	3.98
1D9	A61-S	0.61	2.87	93.96	0.23	0.3	9.15	0.15	0.16	0.27	35.59	0.17	0.11	0.52	3.92	0.13	2.16	1.34	70.11	0	0.37	2.72
1E9	A62-S	0.7	0.87	117.96	0.19	0.3	0.03	0.09	0.02	0.45	39.66	0.04	0.06	0.52	0.88	0.09	1.98	0.16	97.02	0	0.35	3.07
1F9	A63-S	0.61	0.6	10.3	0.15	0.2	3.1	0.08	0.01	0.14	7.9	0.04	0.06	0.39	0.59	0.07	0	0.1	9.77	0	0.3	0.51
1G9	A64-S	1.26	11.87	442.14	0.23	0.5	0.07	0.13	0.02	0.3	21.62	0.04	0.18	1.02	3.92	0.13	7.6	2.26	750.2	0	2.77	2.47
1H9	A65-S	0.44	0.21	5.93	0.15	0.2	0.01	0.08	0.01	0.11	0.13	0.02	0.04	0.52	0.59	0.09	0	0.16	0.04	0	0.28	0.12
1A10	A66-S	0.7	2.73	112.95	0.19	0.36	2.03	0.24	0.02	0.45	369.21	0.12	0.14	0.67	3.92	0.16	0.01	0.37	61.56	0	0.5	1.56
1B10	A67-S	0.52	7.7	24.45	0.29	0.5	0.01	0.25	0.1	0.39	250	0.06	0.22	0.67	1.48	0.16	0.07	0.61	57.69	0	0.35	3.73
1C10	A68-S	0.7	0.26	11.94	0.19	0.25	0.05	0.08	0.02	0.11	0.5	0.04	0.08	0.52	0.59	0.13	0	0.61	0.03	0	0.28	0.09
1D10	A69-S	6.25	35.05	456.74	0.61	4.65	1.02	0.17	0.1	0.3	229.25	0.06	0.27	1.02	1.74	0.42	7.94	0.91	1639	1.17	1.02	20.63
1E10	C01-S	0.44	0.6	8.01	0.15	0.2	15.73	0.11	0.01	0.27	4.65	0.46	0.08	0.39	0.59	0.11	0.01	0.1	0.1	0	0.26	0.17
1F10	C08-S	0.91	8.39	352.19	2.03	0.58	0.52	0.19	0.1	0.48	122.32	0.07	0.22	0.67	1.74	0.16	0.07	0.25	137.21	0	0.48	3.89
1G10	C09-S	0.8	0.56	123.18	0.23	0.25	6.47	0.11	0.02	0.23	49.25	0.09	0.14	0.67	1.26	0.13	0.91	0.37	16.78	0	0.91	1.64
1H10	C10-S	0.61	4.57	93.96	0.23	0.25	0.36	0.19	0.04	0.34	172.99	0.06	0.14	0.52	2.33	0.11	0.18	0.25	76.45	0	0.41	4.68
1A11	C11-S	3.54	0.52	35.27	0.34	0.25	17.34	0.13	0.96	0.27	0.24	0.11	0.27	1.02	2.02	0.16	0.04	0.91	12.66	0	0.29	0.18
1B11	C12-S	0.44	0.87	62.47	0.15	0.2	3.93	0.08	0.02	0.14	6.57	0.02	0.06	0.52	0.59	0.09	0	0.1	48.51	0	0.33	0.66
1C11	C13-S	0.44	0.38	10.3	0.11	0.16	6.61	0.08	0.01	0.17	2.08	0.04	0.08	0.39	0.38	0.09	0.01	0.1	1.12	0	0.26	0.11
1D11	C14-S	3.81	3.69	235.91	0.29	0.3	0.23	0.13	0.02	0.23	114.63	0.07	0.14	0.84	1.74	0.16	0.61	0.61	62.23	0	0.44	1.86
1E11	C15-S	0.52	0.26	46.49	0.11	0.16	0.01	0.06	0.01	0.11	11.54	0.02	0.03	0.39	0.38	0.07	0	0.1	16.78	0	0.28	1.99
1F11	C16-S	0.44	1.17	38	0.15	0.25	4.38	0.13	0.02	0.27	38.81	0.17	0.11	0.52	1.06	0.11	0.55	0.16	9.56	0	0.3	2.52
1G11	C17-S	1.02	0.69	21.79	0.34	0.36	0.03	0.15	0.06	0.21	2.22	0.05	0.08	1.02	2.33	0.2	0.01	0.91	14.42	0	0.33	0.25
1H11	C18-S	0.91	24.79	1657	0.34	5.12	1.02	0.44	1.11	0.94	939.84	0.12	0.55	1.23	12.06	0.32	2.99	1.34	715.35	3.61	7.4	21.09
1A12	C19-S	0.61	1.17	119.24	0.19	0.36	0.06	0.11	0.04	0.17	114.63	0.02	0.08	0.67	0.88	0.09	1.31	0.25	202.63	0	0.35	16.26
1B12	C20-S	0.52	0.38	13.66	0.15	0.5	0.07	1.59	0.81	0.14	1.79	0.04	0.04	0.52	0.59	0.13	3.64	0.25	3.68	0	0.28	0.66
1C12	C21-S	0.91	10.88	211.7	0.34	0.76	0.03	0.35	0.26	0.63	546.64	0.1	0.27	0.84	6.15	0.47	1.56	0.61	262.78	0	0.39	10.32
1D12	C22-S	0.7	10.65	125.87	0.99	0.25	0.06	0.11	0.02	0.17	59.85	0.02	0.06	0.52	1.26	0.09	5.73	0.16	76.45	0	0.75	4.94
1E12	C23-S	0.44	0.69	32	0.15	0.16	0.17	0.08	0.01	0.11	14.33	0.02	0.04	0.46	0.38	0.07	0.05	0.1	18.11	0	0.73	1.78
1F12	C24-S	4.22	0.6	131.45	0.19	0.2	0	0.11	0.01	0.17	40.53	0.02	0.06	0.52	0.88	0.09	0	0.1	31.8	0	0.41	2.72
1G12	C25-S	0.8	5.1	10.3	0.23	0.58	3.31	0.17	0.16	0.3	13.14	1.34	0.14	0.67	3.92	0.13	0.08	0.37	274.41	0	0.75	13.38
Notes:
Red-higher than maxDC, Black-Lower than minDC, Blue-between maxDC and minDC;
NAN-Curve Fitting Failed; N/A-Data marked out; ND-missing original data

## Sheet: Curves
MILLIPLEX Analyst Detail Report
Y = Cubic( {0.38, 3.02}, {8.7, 9.98})
			Y = Cubic( {0.2, 2.97}, {8.52, 9.88})
DC=(+∞, +∞) Chi = 0.0%			DC=(+∞, +∞) Chi = 0.0%
Y = Cubic( {2.91, 2.67}, {11.23, 10.13})
			Y = Cubic( {-0.49, 2.71}, {7.82, 9.78})
DC=(+∞, +∞) Chi = 0.0%			DC=(+∞, +∞) Chi = 0.0%
Y = Cubic( {0.38, 3.22}, {8.7, 9.66})
			Y = Cubic( {-0.49, 3.53}, {7.82, 9.75})
DC=(+∞, +∞) Chi = 0.0%			DC=(+∞, +∞) Chi = 0.0%
Y = Cubic( {-0.72, 3.24}, {7.6, 9.73})
			Y = Cubic( {-1.41, 2.64}, {6.91, 9.21})
DC=(+∞, +∞) Chi = 0.0%			DC=(+∞, +∞) Chi = 0.0%
Y = Cubic( {-0.31, 3.17}, {8.01, 9.58})
			Y = Cubic( {-0.72, 4.07}, {7.6, 10.18})
DC=(+∞, +∞) Chi = 0.0%			DC=(+∞, +∞) Chi = 0.0%
Y = Cubic( {-0.72, 3.66}, {7.6, 9.69})
			Y = Cubic( {-1.41, 2.67}, {6.91, 9.09})
DC=(+∞, +∞) Chi = 0.0%			DC=(+∞, +∞) Chi = 0.0%
Y = Cubic( {0.6, 2.67}, {8.92, 9.43})
			Y = Cubic( {2.07, 2.85}, {10.39, 8.83})
DC=(+∞, +∞) Chi = 0.0%			DC=(+∞, +∞) Chi = 0.0%
Y = Cubic( {-0.72, 3.06}, {7.6, 9.57})
			Y = Cubic( {-1.7, 3.59}, {6.62, 9.67})
DC=(+∞, +∞) Chi = 0.0%			DC=(+∞, +∞) Chi = 0.0%
Y = Cubic( {-1.01, 2.3}, {7.31, 10.41})
			Y = Cubic( {-1.19, 3.7}, {7.13, 9.81})
DC=(+∞, +∞) Chi = 0.0%			DC=(+∞, +∞) Chi = 0.0%
Y = Cubic( {-1.19, 3}, {7.13, 9.87})
			Y = Cubic( {-0.09, 3.72}, {8.23, 10.19})
DC=(+∞, +∞) Chi = 0.0%			DC=(+∞, +∞) Chi = 0.0%
Y = Cubic( {-0.85, 3.65}, {7.47, 10.39})
DC=(+∞, +∞) Chi = 0.0%
Notes: CV-The Coefficient of Variation of standard curve replicates at each dilution level. Chi-The Chi-Square test statistic of the distance between observed concentrations with expected concentrations.
Files Name: C:\Users\bio-atom\Desktop\20191011\ZHY-28SK-1010-AC.csv
Program: Milliplex Analyte
Application Version: 5.1.0.0
User Name: bio-atom
Organization: bio-atom				Signature:
Creation Time: 10/11/2019 15:08:49 Pacific Standard Time				Date:

## Sheet: HITAC
MILLIPLEX Analyst Detail Report
	Analyte HITAC
	Y = Cubic( {0.38, 3.02}, {8.7, 9.98})
	Chi=0.0%, CV=, R²=1, DC=(-∞, +∞)
		Location	Expected pg/ml(i)		MFI(i)		pg/ml(i)	MFI		pg/ml		CV	Recovery
		1A1	0		13			13.5				5.24%
		1B1			14
		1C1	1.47		19		1.26	20.5		1.46		10.35%	100%
		1D1			22		1.74
		1E1	5.86		43		5.99	42		5.92		3.37%	101.09%
		1F1			41		5.73
		1G1	23.44		221		22.2	236.25		23.31		9.13%	99.46%
		1H1			251.5		24.74
		1A2	93.75		1020		84.13	1146		93.24		15.55%	99.46%
		1B2			1272		102.24
		1C2	375		5739		351.41	6144		377.04		9.31%	100.54%
		1D2			6548		400.18
		1E2	1500		17509		1567	17325		1533		1.5%	102.21%
		1F2			17141		1436
		1G2	6000		21729		6207	21612		5716		0.77%	95.26%
		1H2			21494		5391
Notes: CV-The Coefficient of Variation of standard curve replicates at each dilution level. Chi-The Chi-Square test statistic of the distance between observed concentrations with expected concentrations.
Samples:
Location				Sample		MFI(i)			pg/ml(i)		MFI			pg/ml				CV
1A3				QC1		804.5			69.23		883.25			75.49				12.61%
1B3						962			80.56
1C3				QC2		5356			329.3		5795			351.41				10.71%
1D3						6234			383.21
1E3				A14-S		14			0.7		14			0.7				0%
1F3				A15-S		13			0.61		13			0.61				0%
1G3				A16-S		46			6.46		46			6.46				0%
1H3				A17-S		16			0.91		16			0.91				0%
1A4				A18-S		15.5			0.85		15.5			0.85				0%
1B4				A19-S		13			0.61		13			0.61				0%
1C4				A20-S		14			0.7		14			0.7				0%
1D4				A21-S		13			0.61		13			0.61				0%
1E4				A22-S		15			0.8		15			0.8				0%
1F4				A23-S		19			1.26		19			1.26				0%
1G4				A24-S		25			2.33		25			2.33				0%
1H4				A25-S		15			0.8		15			0.8				0%
1A5				A26-S		14			0.7		14			0.7				0%
1B5				A27-S		12			0.52		12			0.52				0%
1C5				A28-S		20			1.4		20			1.4				0%
1D5				A29-S		19			1.26		19			1.26				0%
1E5				A30-S		17			1.02		17			1.02				0%
1F5				A31-S		20			1.4		20			1.4				0%
1G5				A32-S		14			0.7		14			0.7				0%
1H5				A33-S		24			2.13		24			2.13				0%
1A6				A34-S		12.5			0.56		12.5			0.56				0%
1B6				A35-S		11			0.44		11			0.44				0%
1C6				A36-S		11			0.44		11			0.44				0%
1D6				A37-S		15			0.8		15			0.8				0%
1E6				A38-S		20			1.4		20			1.4				0%
1F6				A39-S		16			0.91		16			0.91				0%
1G6				A40-S		15			0.8		15			0.8				0%
1H6				A41-S		16			0.91		16			0.91				0%
1A7				A42-S		15			0.8		15			0.8				0%
1B7				A43-S		13			0.61		13			0.61				0%
1C7				A44-S		14			0.7		14			0.7				0%
1D7				A45-S		12			0.52		12			0.52				0%
1E7				A46-S		11			0.44		11			0.44				0%
1F7				A47-S		13			0.61		13			0.61				0%
1G7				A48-S		13			0.61		13			0.61				0%
1H7				A49-S		12			0.52		12			0.52				0%
1A8				A50-S		24			2.13		24			2.13				0%
1B8				A51-S		13			0.61		13			0.61				0%
1C8				A52-S		11			0.44		11			0.44				0%
1D8				A53-S		15			0.8		15			0.8				0%
1E8				A54-S		13			0.61		13			0.61				0%
1F8				A55-S		12			0.52		12			0.52				0%
1G8				A56-S		15			0.8		15			0.8				0%
1H8				A57-S		12			0.52		12			0.52				0%
1A9				A58-S		16			0.91		16			0.91				0%
1B9				A59-S		13			0.61		13			0.61				0%
1C9				A60-S		32			4.01		32			4.01				0%
1D9				A61-S		13			0.61		13			0.61				0%
1E9				A62-S		14			0.7		14			0.7				0%
1F9				A63-S		13			0.61		13			0.61				0%
1G9				A64-S		19			1.26		19			1.26				0%
1H9				A65-S		11			0.44		11			0.44				0%
1A10				A66-S		14			0.7		14			0.7				0%
1B10				A67-S		12			0.52		12			0.52				0%
1C10				A68-S		14			0.7		14			0.7				0%
1D10				A69-S		45			6.25		45			6.25				0%
1E10				C01-S		11			0.44		11			0.44				0%
1F10				C08-S		16			0.91		16			0.91				0%
1G10				C09-S		15			0.8		15			0.8				0%
1H10				C10-S		13			0.61		13			0.61				0%
1A11				C11-S		30			3.54		30			3.54				0%
1B11				C12-S		11			0.44		11			0.44				0%
1C11				C13-S		11			0.44		11			0.44				0%
1D11				C14-S		31			3.81		31			3.81				0%
1E11				C15-S		12			0.52		12			0.52				0%
1F11				C16-S		11			0.44		11			0.44				0%
1G11				C17-S		17			1.02		17			1.02				0%
1H11				C18-S		16			0.91		16			0.91				0%
1A12				C19-S		13			0.61		13			0.61				0%
1B12				C20-S		12			0.52		12			0.52				0%
1C12				C21-S		16			0.91		16			0.91				0%
1D12				C22-S		14			0.7		14			0.7				0%
1E12				C23-S		11			0.44		11			0.44				0%
1F12				C24-S		33			4.22		33			4.22				0%
1G12				C25-S		15			0.8		15			0.8				0%
Notes: Red-higher than maxDC, Black-Lower than minDC, Blue-between maxDC and minDC; NAN-Curve Fitting Failed; N/A-Data marked out; ND-missing original data

## Sheet: GM-CSF
MILLIPLEX Analyst Detail Report
	Analyte GM-CSF
	Y = Cubic( {0.2, 2.97}, {8.52, 9.88})
	Chi=0.0%, CV=, R²=1, DC=(-∞, +∞)
		Location	Expected pg/ml(i)		MFI(i)		pg/ml(i)	MFI		pg/ml		CV	Recovery
		1A1	0		10			10.5				6.73%
		1B1			11
		1C1	1.22		17		0.96	19.5		1.22		18.13%	100%
		1D1			22		1.51
		1E1	4.88		41.5		4.57	43.25		4.94		5.72%	101.09%
		1F1			45		5.1
		1G1	19.53		143		19.32	143.5		19.64		0.49%	100.54%
		1H1			144		19.74
		1A2	78.12		574		77.28	575.5		78.55		0.37%	100.54%
		1B2			577		78.98
		1C2	312.5		2462		292.84	2661		310.81		10.54%	99.46%
		1D2			2859		333.48
		1E2	1250		10825		1306	10501		1264		4.36%	101.09%
		1F2			10177		1197
		1G2	5000		19896		5154	19626		5000		1.94%	100%
		1H2			19356		4763
Notes: CV-The Coefficient of Variation of standard curve replicates at each dilution level. Chi-The Chi-Square test statistic of the distance between observed concentrations with expected concentrations.
Samples:
Location				Sample		MFI(i)			pg/ml(i)		MFI			pg/ml				CV
1A3				QC1		499			68.6		496			67.86				0.86%
1B3						493			67.13
1C3				QC2		2730			319.34		2774			326.34				2.26%
1D3						2818			329.89
1E3				A14-S		90			11.87		90			11.87				0%
1F3				A15-S		18			1.06		18			1.06				0%
1G3				A16-S		86			11.12		86			11.12				0%
1H3				A17-S		75			9.56		75			9.56				0%
1A4				A18-S		47			5.44		47			5.44				0%
1B4				A19-S		22			1.51		22			1.51				0%
1C4				A20-S		20			1.28		20			1.28				0%
1D4				A21-S		38			4.07		38			4.07				0%
1E4				A22-S		22			1.51		22			1.51				0%
1F4				A23-S		29			2.6		29			2.6				0%
1G4				A24-S		107			14.11		107			14.11				0%
1H4				A25-S		30			2.73		30			2.73				0%
1A5				A26-S		8			0.26		8			0.26				0%
1B5				A27-S		8			0.26		8			0.26				0%
1C5				A28-S		38			4.07		38			4.07				0%
1D5				A29-S		25			1.94		25			1.94				0%
1E5				A30-S		10			0.38		10			0.38				0%
1F5				A31-S		26			2.13		26			2.13				0%
1G5				A32-S		44			4.99		44			4.99				0%
1H5				A33-S		71			8.96		71			8.96				0%
1A6				A34-S		47			5.44		47			5.44				0%
1B6				A35-S		26			2.13		26			2.13				0%
1C6				A36-S		15			0.77		15			0.77				0%
1D6				A37-S		280			39.06		280			39.06				0%
1E6				A38-S		34			3.34		34			3.34				0%
1F6				A39-S		23			1.66		23			1.66				0%
1G6				A40-S		16			0.87		16			0.87				0%
1H6				A41-S		37			3.88		37			3.88				0%
1A7				A42-S		147			19.96		147			19.96				0%
1B7				A43-S		14			0.69		14			0.69				0%
1C7				A44-S		16			0.87		16			0.87				0%
1D7				A45-S		13			0.6		13			0.6				0%
1E7				A46-S		8			0.26		8			0.26				0%
1F7				A47-S		47			5.44		47			5.44				0%
1G7				A48-S		15			0.77		15			0.77				0%
1H7				A49-S		18			1.06		18			1.06				0%
1A8				A50-S		33			3.18		33			3.18				0%
1B8				A51-S		12			0.52		12			0.52				0%
1C8				A52-S		11			0.45		11			0.45				0%
1D8				A53-S		38			4.07		38			4.07				0%
1E8				A54-S		13			0.6		13			0.6				0%
1F8				A55-S		17			0.96		17			0.96				0%
1G8				A56-S		28.5			2.47		28.5			2.47				0%
1H8				A57-S		40			4.36		40			4.36				0%
1A9				A58-S		9			0.32		9			0.32				0%
1B9				A59-S		14			0.69		14			0.69				0%
1C9				A60-S		48			5.56		48			5.56				0%
1D9				A61-S		31			2.87		31			2.87				0%
1E9				A62-S		16			0.87		16			0.87				0%
1F9				A63-S		13			0.6		13			0.6				0%
1G9				A64-S		91			11.87		91			11.87				0%
1H9				A65-S		7			0.21		7			0.21				0%
1A10				A66-S		30			2.73		30			2.73				0%
1B10				A67-S		62			7.7		62			7.7				0%
1C10				A68-S		8			0.26		8			0.26				0%
1D10				A69-S		252			35.05		252			35.05				0%
1E10				C01-S		13			0.6		13			0.6				0%
1F10				C08-S		67			8.39		67			8.39				0%
1G10				C09-S		12.5			0.56		12.5			0.56				0%
1H10				C10-S		41.5			4.57		41.5			4.57				0%
1A11				C11-S		12			0.52		12			0.52				0%
1B11				C12-S		16			0.87		16			0.87				0%
1C11				C13-S		10			0.38		10			0.38				0%
1D11				C14-S		36			3.69		36			3.69				0%
1E11				C15-S		8			0.26		8			0.26				0%
1F11				C16-S		19			1.17		19			1.17				0%
1G11				C17-S		14			0.69		14			0.69				0%
1H11				C18-S		180			24.79		180			24.79				0%
1A12				C19-S		19			1.17		19			1.17				0%
1B12				C20-S		10			0.38		10			0.38				0%
1C12				C21-S		83.5			10.88		83.5			10.88				0%
1D12				C22-S		82			10.65		82			10.65				0%
1E12				C23-S		14			0.69		14			0.69				0%
1F12				C24-S		13			0.6		13			0.6				0%
1G12				C25-S		45			5.1		45			5.1				0%
Notes: Red-higher than maxDC, Black-Lower than minDC, Blue-between maxDC and minDC; NAN-Curve Fitting Failed; N/A-Data marked out; ND-missing original data

## Sheet: Fractalkine
MILLIPLEX Analyst Detail Report
	Analyte Fractalkine
	Y = Cubic( {2.91, 2.67}, {11.23, 10.13})
	Chi=0.0%, CV=, R²=1, DC=(-∞, +∞)
		Location	Expected pg/ml(i)		MFI(i)		pg/ml(i)	MFI		pg/ml		CV	Recovery
		1A1	0		9			9.5				7.44%
		1B1			10
		1C1	18.31		15		19.22	14.5		18.52		4.88%	101.12%
		1D1			14		17.34
		1E1	73.24		32		65.47	35.5		72.85		13.94%	99.46%
		1F1			39		79.87
		1G1	292.97		157.5		243.7	200.75		294.56		30.47%	100.54%
		1H1			244		340.94
		1A2	1172		1214		1122	1291		1178		8.46%	100.54%
		1B2			1368		1224
		1C2	4688		6348		3899	7614		4739		23.52%	101.09%
		1D2			8880		5696
		1E2	18750		16324		20499	15738		19164		5.26%	102.21%
		1F2			15153		17194
		1G2	75000		25459		78393	25083		75001		2.12%	100%
		1H2			24707		71444
Notes: CV-The Coefficient of Variation of standard curve replicates at each dilution level. Chi-The Chi-Square test statistic of the distance between observed concentrations with expected concentrations.
Samples:
Location				Sample		MFI(i)			pg/ml(i)		MFI			pg/ml				CV
1A3				QC1		757.5			784.96		784.75			810.89				4.91%
1B3						812			828.64
1C3				QC2		6365			3942		6464			3942				2.17%
1D3						6564			4028
1E3				A14-S		47			94.98		47			94.98				0%
1F3				A15-S		46			93.96		46			93.96				0%
1G3				A16-S		63			123.18		63			123.18				0%
1H3				A17-S		64.5			124.52		64.5			124.52				0%
1A4				A18-S		26			50.13		26			50.13				0%
1B4				A19-S		16			21.79		16			21.79				0%
1C4				A20-S		14			17.34		14			17.34				0%
1D4				A21-S		44			90.96		44			90.96				0%
1E4				A22-S		18			26.61		18			26.61				0%
1F4				A23-S		214			305.94		214			305.94				0%
1G4				A24-S		1050			1007		1051			1007				0%
1H4				A25-S		59			115.43		59			115.43				0%
1A5				A26-S		16			21.79		16			21.79				0%
1B5				A27-S		8			7.29		8			7.29				0%
1C5				A28-S		466			549.07		466			549.07				0%
1D5				A29-S		19			29.8		19			29.8				0%
1E5				A30-S		17			24.45		17			24.45				0%
1F5				A31-S		159			246.36		159			246.36				0%
1G5				A32-S		182			271.58		182			271.58				0%
1H5				A33-S		29			58.14		29			58.14				0%
1A6				A34-S		61			119.24		61			119.24				0%
1B6				A35-S		76			141.8		76			141.8				0%
1C6				A36-S		14			17.34		14			17.34				0%
1D6				A37-S		283.5			379.93		283.5			379.93				0%
1E6				A38-S		123			202.72		123			202.72				0%
1F6				A39-S		19			29.8		19			29.8				0%
1G6				A40-S		14			17.34		14			17.34				0%
1H6				A41-S		242			337.26		242			337.26				0%
1A7				A42-S		118			196.24		118			196.24				0%
1B7				A43-S		125			204.93		125			204.93				0%
1C7				A44-S		39			79.87		39			79.87				0%
1D7				A45-S		19			29.8		19			29.8				0%
1E7				A46-S		11			11.94		11			11.94				0%
1F7				A47-S		18			26.61		18			26.61				0%
1G7				A48-S		11			11.94		11			11.94				0%
1H7				A49-S		157			243.7		157			243.7				0%
1A8				A50-S		19			29.8		19			29.8				0%
1B8				A51-S		16			21.79		16			21.79				0%
1C8				A52-S		10			10.3		10			10.3				0%
1D8				A53-S		273.5			371.79		273.5			371.79				0%
1E8				A54-S		34			70.09		34			70.09				0%
1F8				A55-S		24			44.2		24			44.2				0%
1G8				A56-S		50			101.36		50			101.36				0%
1H8				A57-S		32			65.47		32			65.47				0%
1A9				A58-S		235			330.04		235			330.04				0%
1B9				A59-S		53			105.85		53			105.85				0%
1C9				A60-S		38			78.16		38			78.16				0%
1D9				A61-S		46			93.96		46			93.96				0%
1E9				A62-S		60			117.96		60			117.96				0%
1F9				A63-S		10			10.3		10			10.3				0%
1G9				A64-S		345			442.14		345			442.14				0%
1H9				A65-S		7			5.93		7			5.93				0%
1A10				A66-S		57			112.95		57			112.95				0%
1B10				A67-S		17			24.45		17			24.45				0%
1C10				A68-S		11			11.94		11			11.94				0%
1D10				A69-S		361			456.74		361			456.74				0%
1E10				C01-S		8.5			8.01		8.5			8.01				0%
1F10				C08-S		256			352.19		256			352.19				0%
1G10				C09-S		64			123.18		64			123.18				0%
1H10				C10-S		46			93.96		46			93.96				0%
1A11				C11-S		21			35.27		21			35.27				0%
1B11				C12-S		31			62.47		31			62.47				0%
1C11				C13-S		10			10.3		10			10.3				0%
1D11				C14-S		152			235.91		152			235.91				0%
1E11				C15-S		25			46.49		25			46.49				0%
1F11				C16-S		22			38		22			38				0%
1G11				C17-S		16			21.79		16			21.79				0%
1H11				C18-S		2062			1657		2062			1657				0%
1A12				C19-S		61			119.24		61			119.24				0%
1B12				C20-S		12			13.66		12			13.66				0%
1C12				C21-S		129.5			211.7		129.5			211.7				0%
1D12				C22-S		65			125.87		65			125.87				0%
1E12				C23-S		20			32		20			32				0%
1F12				C24-S		69			131.45		69			131.45				0%
1G12				C25-S		10			10.3		10			10.3				0%
Notes: Red-higher than maxDC, Black-Lower than minDC, Blue-between maxDC and minDC; NAN-Curve Fitting Failed; N/A-Data marked out; ND-missing original data

## Sheet: IFNy
MILLIPLEX Analyst Detail Report
	Analyte IFNy
	Y = Cubic( {-0.49, 2.71}, {7.82, 9.78})
	Chi=0.0%, CV=, R²=1, DC=(-∞, +∞)
		Location	Expected pg/ml(i)		MFI(i)		pg/ml(i)	MFI		pg/ml		CV	Recovery
		1A1	0		10			10.5				6.73%
		1B1			11
		1C1	0.61		15		0.61	15		0.61		0%	100%
		1D1			15		0.61
		1E1	2.44		30		2.28	31.5		2.47		6.73%	101.09%
		1F1			33		2.6
		1G1	9.77		108		10.2	104.5		9.82		4.74%	100.54%
		1H1			101		9.35
		1A2	39.06		389.5		35.82	424.25		38.85		11.58%	99.46%
		1B2			459		42.14
		1C2	156.25		1776		149.63	1874		157.1		7.43%	100.54%
		1D2			1973		163.17
		1E2	625		7410		638.79	7348		618.27		1.18%	98.92%
		1F2			7287		611.61
		1G2	2500		17878		2562	17604		2500		2.21%	100%
		1H2			17329		2443
Notes: CV-The Coefficient of Variation of standard curve replicates at each dilution level. Chi-The Chi-Square test statistic of the distance between observed concentrations with expected concentrations.
Samples:
Location				Sample		MFI(i)			pg/ml(i)		MFI			pg/ml				CV
1A3				QC1		420.5			38.64		437.75			39.92				5.57%
1B3						455			41.68
1C3				QC2		2104			174.12		2124			177.94				1.38%
1D3						2145			177.94
1E3				A14-S		15			0.61		15			0.61				0%
1F3				A15-S		8			0.19		8			0.19				0%
1G3				A16-S		10			0.29		10			0.29				0%
1H3				A17-S		10			0.29		10			0.29				0%
1A4				A18-S		9			0.23		9			0.23				0%
1B4				A19-S		8			0.19		8			0.19				0%
1C4				A20-S		9			0.23		9			0.23				0%
1D4				A21-S		9			0.23		9			0.23				0%
1E4				A22-S		8			0.19		8			0.19				0%
1F4				A23-S		8			0.19		8			0.19				0%
1G4				A24-S		10			0.29		10			0.29				0%
1H4				A25-S		9			0.23		9			0.23				0%
1A5				A26-S		9			0.23		9			0.23				0%
1B5				A27-S		7			0.15		7			0.15				0%
1C5				A28-S		9			0.23		9			0.23				0%
1D5				A29-S		9			0.23		9			0.23				0%
1E5				A30-S		12			0.4		12			0.4				0%
1F5				A31-S		9			0.23		9			0.23				0%
1G5				A32-S		11			0.34		11			0.34				0%
1H5				A33-S		14			0.54		14			0.54				0%
1A6				A34-S		8			0.19		8			0.19				0%
1B6				A35-S		8			0.19		8			0.19				0%
1C6				A36-S		8			0.19		8			0.19				0%
1D6				A37-S		16			0.7		16			0.7				0%
1E6				A38-S		11			0.34		11			0.34				0%
1F6				A39-S		9			0.23		9			0.23				0%
1G6				A40-S		11			0.34		11			0.34				0%
1H6				A41-S		15			0.61		15			0.61				0%
1A7				A42-S		14			0.54		14			0.54				0%
1B7				A43-S		8			0.19		8			0.19				0%
1C7				A44-S		10			0.29		10			0.29				0%
1D7				A45-S		7			0.15		7			0.15				0%
1E7				A46-S		6			0.11		6			0.11				0%
1F7				A47-S		7			0.15		7			0.15				0%
1G7				A48-S		8			0.19		8			0.19				0%
1H7				A49-S		8			0.19		8			0.19				0%
1A8				A50-S		9			0.23		9			0.23				0%
1B8				A51-S		8			0.19		8			0.19				0%
1C8				A52-S		7			0.15		7			0.15				0%
1D8				A53-S		11			0.34		11			0.34				0%
1E8				A54-S		7			0.15		7			0.15				0%
1F8				A55-S		8			0.19		8			0.19				0%
1G8				A56-S		10			0.29		10			0.29				0%
1H8				A57-S		9			0.23		9			0.23				0%
1A9				A58-S		10			0.29		10			0.29				0%
1B9				A59-S		7			0.15		7			0.15				0%
1C9				A60-S		11			0.34		11			0.34				0%
1D9				A61-S		9			0.23		9			0.23				0%
1E9				A62-S		8			0.19		8			0.19				0%
1F9				A63-S		7			0.15		7			0.15				0%
1G9				A64-S		9			0.23		9			0.23				0%
1H9				A65-S		7			0.15		7			0.15				0%
1A10				A66-S		8			0.19		8			0.19				0%
1B10				A67-S		10			0.29		10			0.29				0%
1C10				A68-S		8			0.19		8			0.19				0%
1D10				A69-S		15			0.61		15			0.61				0%
1E10				C01-S		7			0.15		7			0.15				0%
1F10				C08-S		28			2.03		28			2.03				0%
1G10				C09-S		9			0.23		9			0.23				0%
1H10				C10-S		9			0.23		9			0.23				0%
1A11				C11-S		11			0.34		11			0.34				0%
1B11				C12-S		7			0.15		7			0.15				0%
1C11				C13-S		6			0.11		6			0.11				0%
1D11				C14-S		10			0.29		10			0.29				0%
1E11				C15-S		6			0.11		6			0.11				0%
1F11				C16-S		7			0.15		7			0.15				0%
1G11				C17-S		11			0.34		11			0.34				0%
1H11				C18-S		11			0.34		11			0.34				0%
1A12				C19-S		8			0.19		8			0.19				0%
1B12				C20-S		7			0.15		7			0.15				0%
1C12				C21-S		11			0.34		11			0.34				0%
1D12				C22-S		19			0.99		19			0.99				0%
1E12				C23-S		7			0.15		7			0.15				0%
1F12				C24-S		8			0.19		8			0.19				0%
1G12				C25-S		9			0.23		9			0.23				0%
Notes: Red-higher than maxDC, Black-Lower than minDC, Blue-between maxDC and minDC; NAN-Curve Fitting Failed; N/A-Data marked out; ND-missing original data

## Sheet: IL-10
MILLIPLEX Analyst Detail Report
	Analyte IL-10
	Y = Cubic( {0.38, 3.22}, {8.7, 9.66})
	Chi=0.0%, CV=, R²=1, DC=(-∞, +∞)
		Location	Expected pg/ml(i)		MFI(i)		pg/ml(i)	MFI		pg/ml		CV	Recovery
		1A1	0		17			16.75				2.11%
		1B1			16.5
		1C1	1.47		24		1.33	25		1.5		5.66%	102.33%
		1D1			26		1.63
		1E1	5.86		47		6.39	44.5		5.92		7.95%	101.09%
		1F1			42		5.36
		1G1	23.44		139		23.19	139.5		23.19		0.51%	98.92%
		1H1			140		23.69
		1A2	93.75		443.5		82.32	498.75		93.24		15.67%	99.46%
		1B2			554		104.47
		1C2	375		1928		359.1	1998		370.96		4.99%	98.92%
		1D2			2069		391.6
		1E2	1500		6168		1484	6190		1484		0.51%	98.92%
		1F2			6213		1516
		1G2	6000		15793		6057	15693		6000		0.91%	100%
		1H2			15592		5864
Notes: CV-The Coefficient of Variation of standard curve replicates at each dilution level. Chi-The Chi-Square test statistic of the distance between observed concentrations with expected concentrations.
Samples:
Location				Sample		MFI(i)			pg/ml(i)		MFI			pg/ml				CV
1A3				QC1		420			78.83		451			84.13				9.72%
1B3						482			89.78
1C3				QC2		1916			359.1		1963			366.96				3.35%
1D3						2009			379.08
1E3				A14-S		64.5			9.64		64.5			9.64				0%
1F3				A15-S		14			0.36		14			0.36				0%
1G3				A16-S		15			0.43		15			0.43				0%
1H3				A17-S		13			0.3		13			0.3				0%
1A4				A18-S		14			0.36		14			0.36				0%
1B4				A19-S		12			0.25		12			0.25				0%
1C4				A20-S		12			0.25		12			0.25				0%
1D4				A21-S		12			0.25		12			0.25				0%
1E4				A22-S		12			0.25		12			0.25				0%
1F4				A23-S		12			0.25		12			0.25				0%
1G4				A24-S		14			0.36		14			0.36				0%
1H4				A25-S		14			0.36		14			0.36				0%
1A5				A26-S		12			0.25		12			0.25				0%
1B5				A27-S		10			0.16		10			0.16				0%
1C5				A28-S		13.5			0.33		13.5			0.33				0%
1D5				A29-S		14			0.36		14			0.36				0%
1E5				A30-S		15			0.43		15			0.43				0%
1F5				A31-S		13			0.3		13			0.3				0%
1G5				A32-S		13			0.3		13			0.3				0%
1H5				A33-S		30			2.44		30			2.44				0%
1A6				A34-S		12.5			0.28		12.5			0.28				0%
1B6				A35-S		12			0.25		12			0.25				0%
1C6				A36-S		12			0.25		12			0.25				0%
1D6				A37-S		28			2.04		28			2.04				0%
1E6				A38-S		22			1.08		22			1.08				0%
1F6				A39-S		13			0.3		13			0.3				0%
1G6				A40-S		14			0.36		14			0.36				0%
1H6				A41-S		16			0.5		16			0.5				0%
1A7				A42-S		13			0.3		13			0.3				0%
1B7				A43-S		13			0.3		13			0.3				0%
1C7				A44-S		13			0.3		13			0.3				0%
1D7				A45-S		12			0.25		12			0.25				0%
1E7				A46-S		10			0.16		10			0.16				0%
1F7				A47-S		10			0.16		10			0.16				0%
1G7				A48-S		12			0.25		12			0.25				0%
1H7				A49-S		11			0.2		11			0.2				0%
1A8				A50-S		15			0.43		15			0.43				0%
1B8				A51-S		12			0.25		12			0.25				0%
1C8				A52-S		11			0.2		11			0.2				0%
1D8				A53-S		17			0.58		17			0.58				0%
1E8				A54-S		11			0.2		11			0.2				0%
1F8				A55-S		12			0.25		12			0.25				0%
1G8				A56-S		15			0.43		15			0.43				0%
1H8				A57-S		16			0.5		16			0.5				0%
1A9				A58-S		15.5			0.46		15.5			0.46				0%
1B9				A59-S		11			0.2		11			0.2				0%
1C9				A60-S		19			0.76		19			0.76				0%
1D9				A61-S		13			0.3		13			0.3				0%
1E9				A62-S		13			0.3		13			0.3				0%
1F9				A63-S		11			0.2		11			0.2				0%
1G9				A64-S		16			0.5		16			0.5				0%
1H9				A65-S		11			0.2		11			0.2				0%
1A10				A66-S		14			0.36		14			0.36				0%
1B10				A67-S		16			0.5		16			0.5				0%
1C10				A68-S		12			0.25		12			0.25				0%
1D10				A69-S		39			4.65		39			4.65				0%
1E10				C01-S		11			0.2		11			0.2				0%
1F10				C08-S		17			0.58		17			0.58				0%
1G10				C09-S		12			0.25		12			0.25				0%
1H10				C10-S		12			0.25		12			0.25				0%
1A11				C11-S		12			0.25		12			0.25				0%
1B11				C12-S		11			0.2		11			0.2				0%
1C11				C13-S		10			0.16		10			0.16				0%
1D11				C14-S		13			0.3		13			0.3				0%
1E11				C15-S		10			0.16		10			0.16				0%
1F11				C16-S		12			0.25		12			0.25				0%
1G11				C17-S		14			0.36		14			0.36				0%
1H11				C18-S		41			5.12		41			5.12				0%
1A12				C19-S		14			0.36		14			0.36				0%
1B12				C20-S		16			0.5		16			0.5				0%
1C12				C21-S		19			0.76		19			0.76				0%
1D12				C22-S		12			0.25		12			0.25				0%
1E12				C23-S		10			0.16		10			0.16				0%
1F12				C24-S		11			0.2		11			0.2				0%
1G12				C25-S		17			0.58		17			0.58				0%
Notes: Red-higher than maxDC, Black-Lower than minDC, Blue-between maxDC and minDC; NAN-Curve Fitting Failed; N/A-Data marked out; ND-missing original data

## Sheet: MIP-3a
MILLIPLEX Analyst Detail Report
	Analyte MIP-3a
	Y = Cubic( {-0.49, 3.53}, {7.82, 9.75})
	Chi=0.0%, CV=, R²=1, DC=(-∞, +∞)
		Location	Expected pg/ml(i)		MFI(i)		pg/ml(i)	MFI		pg/ml		CV	Recovery
		1A1	0		36			34.75				5.09%
		1B1			33.5
		1C1	0.61		36		0.78	34.25		0.62		7.23%	102.33%
		1D1			32.5		0.49
		1E1	2.44		48		2.39	48.25		2.47		0.73%	101.09%
		1F1			48.5		2.49
		1G1	9.77		170		9.87	168		9.71		1.68%	99.46%
		1H1			166		9.66
		1A2	39.06		839.5		37.41	881		39.27		6.66%	100.54%
		1B2			922.5		40.79
		1C2	156.25		4202		146.42	4458		155.41		8.11%	99.46%
		1D2			4713		166.74
		1E2	625		12090		653.1	11770		631.83		3.85%	101.09%
		1F2			11450		598.5
		1G2	2500		17830		2872	17169		2443		5.44%	97.73%
		1H2			16508		2100
Notes: CV-The Coefficient of Variation of standard curve replicates at each dilution level. Chi-The Chi-Square test statistic of the distance between observed concentrations with expected concentrations.
Samples:
Location				Sample		MFI(i)			pg/ml(i)		MFI			pg/ml				CV
1A3				QC1		741			33.57		753			34.3				2.25%
1B3						765			34.67
1C3				QC2		4286			149.63		4425			154.57				4.43%
1D3						4564			159.67
1E3				A14-S		15			0.02		15			0.02				0%
1F3				A15-S		61.5			3.45		61.5			3.45				0%
1G3				A16-S		19			0.06		19			0.06				0%
1H3				A17-S		24			0.14		24			0.14				0%
1A4				A18-S		25			0.17		25			0.17				0%
1B4				A19-S		137			8.04		137			8.04				0%
1C4				A20-S		70			4.02		70			4.02				0%
1D4				A21-S		72			4.2		72			4.2				0%
1E4				A22-S		184			10.65		184			10.65				0%
1F4				A23-S		20			0.07		20			0.07				0%
1G4				A24-S		92			5.44		92			5.44				0%
1H4				A25-S		75.5			4.38		75.5			4.38				0%
1A5				A26-S		20			0.07		20			0.07				0%
1B5				A27-S		13			0.01		13			0.01				0%
1C5				A28-S		20			0.07		20			0.07				0%
1D5				A29-S		19			0.06		19			0.06				0%
1E5				A30-S		57			3.17		57			3.17				0%
1F5				A31-S		58			3.24		58			3.24				0%
1G5				A32-S		746			33.93		746			33.93				0%
1H5				A33-S		30			0.36		30			0.36				0%
1A6				A34-S		27			0.23		27			0.23				0%
1B6				A35-S		59			3.31		59			3.31				0%
1C6				A36-S		171			9.98		171			9.98				0%
1D6				A37-S		16			0.03		16			0.03				0%
1E6				A38-S		55			3.03		55			3.03				0%
1F6				A39-S		18			0.05		18			0.05				0%
1G6				A40-S		80			4.68		80			4.68				0%
1H6				A41-S		21			0.08		21			0.08				0%
1A7				A42-S		59			3.31		59			3.31				0%
1B7				A43-S		61.5			3.45		61.5			3.45				0%
1C7				A44-S		17			0.04		17			0.04				0%
1D7				A45-S		224.5			12.67		224.5			12.67				0%
1E7				A46-S		21			0.08		21			0.08				0%
1F7				A47-S		19			0.06		19			0.06				0%
1G7				A48-S		185			10.65		185			10.65				0%
1H7				A49-S		17			0.04		17			0.04				0%
1A8				A50-S		13.5			0.01		13.5			0.01				0%
1B8				A51-S		64			3.61		64			3.61				0%
1C8				A52-S		27			0.23		27			0.23				0%
1D8				A53-S		15			0.02		15			0.02				0%
1E8				A54-S		213			12.13		213			12.13				0%
1F8				A55-S		114			6.76		114			6.76				0%
1G8				A56-S		19			0.06		19			0.06				0%
1H8				A57-S		29.5			0.33		29.5			0.33				0%
1A9				A58-S		16			0.03		16			0.03				0%
1B9				A59-S		15			0.02		15			0.02				0%
1C9				A60-S		17.5			0.04		17.5			0.04				0%
1D9				A61-S		156			9.15		156			9.15				0%
1E9				A62-S		16			0.03		16			0.03				0%
1F9				A63-S		56.5			3.1		56.5			3.1				0%
1G9				A64-S		20			0.07		20			0.07				0%
1H9				A65-S		11			0.01		11			0.01				0%
1A10				A66-S		44			2.03		44			2.03				0%
1B10				A67-S		12			0.01		12			0.01				0%
1C10				A68-S		18			0.05		18			0.05				0%
1D10				A69-S		37			1.02		37			1.02				0%
1E10				C01-S		289			15.73		289			15.73				0%
1F10				C08-S		33			0.52		33			0.52				0%
1G10				C09-S		110			6.47		110			6.47				0%
1H10				C10-S		30			0.36		30			0.36				0%
1A11				C11-S		324			17.34		324			17.34				0%
1B11				C12-S		68			3.93		68			3.93				0%
1C11				C13-S		113			6.61		113			6.61				0%
1D11				C14-S		27			0.23		27			0.23				0%
1E11				C15-S		11			0.01		11			0.01				0%
1F11				C16-S		75.5			4.38		75.5			4.38				0%
1G11				C17-S		16			0.03		16			0.03				0%
1H11				C18-S		37			1.02		37			1.02				0%
1A12				C19-S		19			0.06		19			0.06				0%
1B12				C20-S		20			0.07		20			0.07				0%
1C12				C21-S		16			0.03		16			0.03				0%
1D12				C22-S		19			0.06		19			0.06				0%
1E12				C23-S		25			0.17		25			0.17				0%
1F12				C24-S		10			0		10			0				0%
1G12				C25-S		59			3.31		59			3.31				0%
Notes: Red-higher than maxDC, Black-Lower than minDC, Blue-between maxDC and minDC; NAN-Curve Fitting Failed; N/A-Data marked out; ND-missing original data

## Sheet: IL-12
MILLIPLEX Analyst Detail Report
	Analyte IL-12
	Y = Cubic( {-0.72, 3.24}, {7.6, 9.73})
	Chi=0.0%, CV=, R²=1, DC=(-∞, +∞)
		Location	Expected pg/ml(i)		MFI(i)		pg/ml(i)	MFI		pg/ml		CV	Recovery
		1A1	0		13			13				0%
		1B1			13
		1C1	0.49		26		0.51	25.5		0.49		2.77%	101.12%
		1D1			25		0.47
		1E1	1.95		57		2.04	55.5		1.93		3.82%	98.92%
		1F1			54		1.87
		1G1	7.81		229		7.64	233		7.85		2.43%	100.54%
		1H1			237		7.98
		1A2	31.25		767		28.66	828.5		31.59		10.5%	101.09%
		1B2			890		34.08
		1C2	125		2843		117.14	2978		126.36		6.43%	101.09%
		1D2			3114		130.53
		1E2	500		7836		489.29	7864		494.61		0.5%	98.92%
		1F2			7892		511.03
		1G2	2000		16812		2013	16751		1978		0.51%	98.89%
		1H2			16690		1955
Notes: CV-The Coefficient of Variation of standard curve replicates at each dilution level. Chi-The Chi-Square test statistic of the distance between observed concentrations with expected concentrations.
Samples:
Location				Sample		MFI(i)			pg/ml(i)		MFI			pg/ml				CV
1A3				QC1		701			26.28		725.5			26.85				4.78%
1B3						750			28.04
1C3				QC2		3020			127.74		3035			127.74				0.68%
1D3						3049			127.74
1E3				A14-S		31			0.73		31			0.73				0%
1F3				A15-S		13			0.15		13			0.15				0%
1G3				A16-S		15			0.19		15			0.19				0%
1H3				A17-S		12			0.13		12			0.13				0%
1A4				A18-S		13			0.15		13			0.15				0%
1B4				A19-S		11			0.11		11			0.11				0%
1C4				A20-S		11			0.11		11			0.11				0%
1D4				A21-S		13			0.15		13			0.15				0%
1E4				A22-S		12			0.13		12			0.13				0%
1F4				A23-S		10			0.09		10			0.09				0%
1G4				A24-S		15			0.19		15			0.19				0%
1H4				A25-S		12			0.13		12			0.13				0%
1A5				A26-S		10			0.09		10			0.09				0%
1B5				A27-S		9			0.08		9			0.08				0%
1C5				A28-S		15			0.19		15			0.19				0%
1D5				A29-S		13			0.15		13			0.15				0%
1E5				A30-S		12			0.13		12			0.13				0%
1F5				A31-S		13			0.15		13			0.15				0%
1G5				A32-S		15			0.19		15			0.19				0%
1H5				A33-S		111			3.91		111			3.91				0%
1A6				A34-S		12			0.13		12			0.13				0%
1B6				A35-S		13			0.15		13			0.15				0%
1C6				A36-S		11			0.11		11			0.11				0%
1D6				A37-S		29			0.63		29			0.63				0%
1E6				A38-S		15			0.19		15			0.19				0%
1F6				A39-S		13			0.15		13			0.15				0%
1G6				A40-S		13			0.15		13			0.15				0%
1H6				A41-S		14			0.17		14			0.17				0%
1A7				A42-S		16			0.21		16			0.21				0%
1B7				A43-S		11			0.11		11			0.11				0%
1C7				A44-S		13			0.15		13			0.15				0%
1D7				A45-S		11			0.11		11			0.11				0%
1E7				A46-S		8			0.06		8			0.06				0%
1F7				A47-S		10			0.09		10			0.09				0%
1G7				A48-S		11			0.11		11			0.11				0%
1H7				A49-S		10			0.09		10			0.09				0%
1A8				A50-S		14			0.17		14			0.17				0%
1B8				A51-S		11			0.11		11			0.11				0%
1C8				A52-S		9			0.08		9			0.08				0%
1D8				A53-S		20			0.32		20			0.32				0%
1E8				A54-S		11			0.11		11			0.11				0%
1F8				A55-S		11			0.11		11			0.11				0%
1G8				A56-S		18			0.26		18			0.26				0%
1H8				A57-S		35			0.94		35			0.94				0%
1A9				A58-S		12			0.13		12			0.13				0%
1B9				A59-S		10			0.09		10			0.09				0%
1C9				A60-S		18			0.26		18			0.26				0%
1D9				A61-S		13			0.15		13			0.15				0%
1E9				A62-S		10			0.09		10			0.09				0%
1F9				A63-S		9			0.08		9			0.08				0%
1G9				A64-S		12			0.13		12			0.13				0%
1H9				A65-S		9			0.08		9			0.08				0%
1A10				A66-S		17			0.24		17			0.24				0%
1B10				A67-S		17.5			0.25		17.5			0.25				0%
1C10				A68-S		9			0.08		9			0.08				0%
1D10				A69-S		14			0.17		14			0.17				0%
1E10				C01-S		11			0.11		11			0.11				0%
1F10				C08-S		15			0.19		15			0.19				0%
1G10				C09-S		11			0.11		11			0.11				0%
1H10				C10-S		15			0.19		15			0.19				0%
1A11				C11-S		12			0.13		12			0.13				0%
1B11				C12-S		9			0.08		9			0.08				0%
1C11				C13-S		9			0.08		9			0.08				0%
1D11				C14-S		12			0.13		12			0.13				0%
1E11				C15-S		8			0.06		8			0.06				0%
1F11				C16-S		12			0.13		12			0.13				0%
1G11				C17-S		13			0.15		13			0.15				0%
1H11				C18-S		24			0.44		24			0.44				0%
1A12				C19-S		11			0.11		11			0.11				0%
1B12				C20-S		48			1.59		48			1.59				0%
1C12				C21-S		21			0.35		21			0.35				0%
1D12				C22-S		11			0.11		11			0.11				0%
1E12				C23-S		9			0.08		9			0.08				0%
1F12				C24-S		11			0.11		11			0.11				0%
1G12				C25-S		14			0.17		14			0.17				0%
Notes: Red-higher than maxDC, Black-Lower than minDC, Blue-between maxDC and minDC; NAN-Curve Fitting Failed; N/A-Data marked out; ND-missing original data

## Sheet: IL-13
MILLIPLEX Analyst Detail Report
	Analyte IL-13
	Y = Cubic( {-1.41, 2.64}, {6.91, 9.21})
	Chi=0.0%, CV=, R²=1, DC=(-∞, +∞)
		Location	Expected pg/ml(i)		MFI(i)		pg/ml(i)	MFI		pg/ml		CV	Recovery
		1A1	0		12			12				0%
		1B1			12
		1C1	0.24		14		0.26	14		0.26		0%	104.98%
		1D1			14		0.26
		1E1	0.98		18		0.96	18		0.96		0%	97.84%
		1F1			18		0.96
		1G1	3.91		48		4.17	45.5		3.86		7.77%	98.92%
		1H1			43		3.58
		1A2	15.62		137		14.96	143		15.54		5.93%	99.46%
		1B2			149		16.32
		1C2	62.5		688		59.85	725.5		62.16		7.31%	99.46%
		1D2			763		65.27
		1E2	250		3199		252.73	3198		248.65		0.07%	99.46%
		1F2			3196		247.31
		1G2	1000		9838		977.27	9984		1000		2.07%	100%
		1H2			10130		1018
Notes: CV-The Coefficient of Variation of standard curve replicates at each dilution level. Chi-The Chi-Square test statistic of the distance between observed concentrations with expected concentrations.
Samples:
Location				Sample		MFI(i)			pg/ml(i)		MFI			pg/ml				CV
1A3				QC1		119			12.86		126			13.72				7.86%
1B3						133			14.64
1C3				QC2		723.5			61.83		756.75			65.27				6.21%
1D3						790			67.42
1E3				A14-S		22			1.44		22			1.44				0%
1F3				A15-S		9			0.02		9			0.02				0%
1G3				A16-S		10.5			0.05		10.5			0.05				0%
1H3				A17-S		9			0.02		9			0.02				0%
1A4				A18-S		10			0.04		10			0.04				0%
1B4				A19-S		12			0.1		12			0.1				0%
1C4				A20-S		11			0.06		11			0.06				0%
1D4				A21-S		12			0.1		12			0.1				0%
1E4				A22-S		8.5			0.02		8.5			0.02				0%
1F4				A23-S		9			0.02		9			0.02				0%
1G4				A24-S		11			0.06		11			0.06				0%
1H4				A25-S		12			0.1		12			0.1				0%
1A5				A26-S		9			0.02		9			0.02				0%
1B5				A27-S		8			0.01		8			0.01				0%
1C5				A28-S		11			0.06		11			0.06				0%
1D5				A29-S		11			0.06		11			0.06				0%
1E5				A30-S		11			0.06		11			0.06				0%
1F5				A31-S		13			0.16		13			0.16				0%
1G5				A32-S		11			0.06		11			0.06				0%
1H5				A33-S		22.5			1.51		22.5			1.51				0%
1A6				A34-S		10			0.04		10			0.04				0%
1B6				A35-S		9			0.02		9			0.02				0%
1C6				A36-S		11			0.06		11			0.06				0%
1D6				A37-S		23			1.54		23			1.54				0%
1E6				A38-S		23			1.54		23			1.54				0%
1F6				A39-S		10			0.04		10			0.04				0%
1G6				A40-S		12			0.1		12			0.1				0%
1H6				A41-S		10			0.04		10			0.04				0%
1A7				A42-S		10			0.04		10			0.04				0%
1B7				A43-S		13			0.16		13			0.16				0%
1C7				A44-S		11			0.06		11			0.06				0%
1D7				A45-S		8			0.01		8			0.01				0%
1E7				A46-S		7			0.01		7			0.01				0%
1F7				A47-S		8			0.01		8			0.01				0%
1G7				A48-S		10			0.04		10			0.04				0%
1H7				A49-S		8			0.01		8			0.01				0%
1A8				A50-S		10			0.04		10			0.04				0%
1B8				A51-S		10			0.04		10			0.04				0%
1C8				A52-S		8			0.01		8			0.01				0%
1D8				A53-S		13			0.16		13			0.16				0%
1E8				A54-S		9			0.02		9			0.02				0%
1F8				A55-S		9			0.02		9			0.02				0%
1G8				A56-S		11			0.06		11			0.06				0%
1H8				A57-S		11			0.06		11			0.06				0%
1A9				A58-S		12			0.1		12			0.1				0%
1B9				A59-S		10			0.04		10			0.04				0%
1C9				A60-S		13			0.16		13			0.16				0%
1D9				A61-S		13			0.16		13			0.16				0%
1E9				A62-S		8.5			0.02		8.5			0.02				0%
1F9				A63-S		8			0.01		8			0.01				0%
1G9				A64-S		9			0.02		9			0.02				0%
1H9				A65-S		8			0.01		8			0.01				0%
1A10				A66-S		9			0.02		9			0.02				0%
1B10				A67-S		12			0.1		12			0.1				0%
1C10				A68-S		9			0.02		9			0.02				0%
1D10				A69-S		12			0.1		12			0.1				0%
1E10				C01-S		8			0.01		8			0.01				0%
1F10				C08-S		12			0.1		12			0.1				0%
1G10				C09-S		9			0.02		9			0.02				0%
1H10				C10-S		10			0.04		10			0.04				0%
1A11				C11-S		18			0.96		18			0.96				0%
1B11				C12-S		9			0.02		9			0.02				0%
1C11				C13-S		8			0.01		8			0.01				0%
1D11				C14-S		9			0.02		9			0.02				0%
1E11				C15-S		7			0.01		7			0.01				0%
1F11				C16-S		9			0.02		9			0.02				0%
1G11				C17-S		11			0.06		11			0.06				0%
1H11				C18-S		19			1.11		19			1.11				0%
1A12				C19-S		10			0.04		10			0.04				0%
1B12				C20-S		17			0.81		17			0.81				0%
1C12				C21-S		14			0.26		14			0.26				0%
1D12				C22-S		9			0.02		9			0.02				0%
1E12				C23-S		7			0.01		7			0.01				0%
1F12				C24-S		8			0.01		8			0.01				0%
1G12				C25-S		13			0.16		13			0.16				0%
Notes: Red-higher than maxDC, Black-Lower than minDC, Blue-between maxDC and minDC; NAN-Curve Fitting Failed; N/A-Data marked out; ND-missing original data

[truncated: 16 more sheets: IL-17A, IL-1b, IL-2, IL-21, IL-4, IL-23, IL-5, IL-6, IL-7, IL-8, MIP-1a, MIP-1b, TNFa, HeaderInfo, QC Report, Result Summary Information]
