# Supplementary material for: Effects of statins on cytokines levels in gingival crevicular fluid and saliva and on clinical periodontal parameters of middle-aged and elderly patients with type 2 diabetes mellitus
Source: PLoS One. 2021 Jan 8;16(1):e0244806. doi: 10.1371/journal.pone.0244806 (PMC7793287; doi:10.1371/journal.pone.0244806)
Supplement: S7 File — (XLS) [file pone.0244806.s007.xls]

## Sheet: Summary
MILLIPLEX Analyst Detail Report
Summary
Location	Analyte Sample	HITAC	GM-CSF	Fractalkine	IFNy	IL-10	MIP-3a	IL-12	IL-13	IL-17A	IL-1b	IL-2	IL-21	IL-4	IL-23	IL-5	IL-6	IL-7	IL-8	MIP-1a	MIP-1b	TNFa
		pg/ml	pg/ml	pg/ml	pg/ml	pg/ml	pg/ml	pg/ml	pg/ml	pg/ml	pg/ml	pg/ml	pg/ml	pg/ml	pg/ml	pg/ml	pg/ml	pg/ml	pg/ml	pg/ml	pg/ml	pg/ml
1A3	QC1	58.85	57.07	810.89	34.3	68.48	29.48	23.58	12.05	33.15	22.1	24.1	10.7	75.17	359.08	24.62	8.65	18.87	12.53	12.94	49.27	22.02
1C3	QC2	322.24	309.13	3775	177.94	379.08	146.42	127.74	58.57	183.48	117.14	122.32	56.08	377.46	1945	136.31	50.02	107.92	62.91	77.28	255.59	107.03
1E3	B01-S	0.85	6.76	198.38	0.64	0.85	0.18	0.26	1.21	1.06	130.53	0.68	0.29	0.6	5.34	0.24	2.07	1.82	115.38	2.66	0.94	4.83
1F3	B07-S	1.12	1.4	121.85	0.27	0.43	11.24	0.18	0.04	0.28	3.08	0.06	0.17	0.6	2.4	0.21	0.06	0.2	79.84	0	0.34	1.03
1G3	B11-S	1.27	2.73	154.64	0.27	0.43	2.13	0.22	0.04	0.46	29.28	0.14	0.17	0.29	3.01	0.15	4.14	0.38	99.14	0	0.48	3.2
1H3	B12-S	1.27	8.21	561.1	0.51	2.04	0.02	0.4	1.07	1.16	90.32	0.14	0.57	1.1	13.87	0.38	8.56	2.36	357.84	3.03	2.98	18.52
1A4	B13-S	1.42	49.57	198.38	0.45	2.13	12.94	0.24	1.51	0.57	210.22	0.07	0.29	0.6	3.01	0.31	8.84	2.07	822.69	0.01	0.52	6.99
1B4	B14-S	0.72	0.88	19.77	0.64	0.36	4.11	0.12	0.07	0.17	6.29	0.11	0.11	0.42	1.06	0.13	2.52	0.1	20.4	0.01	0.64	4.24
1C4	B15-S	4.43	11.36	280.55	0.68	4.88	0.68	0.68	2.04	4.72	893.72	0.14	1.21	1.43	16.06	0.56	0.55	3.19	531.07	1.73	8.16	50.15
1D4	B16-S	0.72	0.79	30.51	0.27	0.36	0.04	0.12	0.03	0.17	10.35	0.03	0.17	0.42	1.06	0.15	0.5	0.1	29.48	0	0.32	1.32
1E4	B17-S	0.72	4.78	17.14	0.51	0.36	8.76	0.18	0.04	0.32	29.6	0.04	0.17	0.29	1.43	0.18	4.62	0.2	23.23	0	0.5	3.81
1F4	B18-S	1.27	2.29	71.66	0.27	0.5	22.24	0.5	0.17	0.32	14.64	0.05	0.17	0.42	1.88	0.18	2.41	0.38	4.68	0	0.56	3.2
1G4	B19-S	1.12	1.45	233.37	0.27	1.05	11.61	0.12	0.17	0.28	41.41	0.05	0.17	0.29	1.43	0.15	5.99	0.38	246.25	0	0.43	8.22
1H4	B20-S	0.61	0.7	81.62	0.18	0.36	4.38	0.1	0.03	0.17	10.58	0.05	0.09	0.18	0.9	0.11	0.39	0.05	12.13	0	0.39	1.64
1A5	B21-S	5.8	2.73	128.63	0.22	0.43	0.39	0.14	0.07	0.2	18.99	0.03	0.11	0.18	1.06	0.15	2.46	0.1	23.73	0	0.43	2.42
1B5	B22-S	1.12	16.78	348.4	0.45	1.4	0	0.35	0.89	0.81	893.72	0.25	0.39	0.82	19.64	0.42	8.11	1.82	587.4	2.44	0.52	14.28
1C5	B23-S	0.98	0.54	10.82	0.27	0.36	7.53	0.12	0.04	0.2	3.91	0.07	0.09	0.42	1.43	0.15	0.03	0.1	0.1	0	0.31	0.44
1D5	B24-S	4.22	39.92	344.65	2.84	1.05	0	0.45	0.89	0.41	385.55	0.13	0.49	0.82	7.36	0.31	5.43	0.82	240.97	0.09	0.96	17.35
1E5	B25-S	1.27	13.51	123.18	0.58	0.66	4.11	0.28	0.37	0.75	694.9	0.14	0.29	0.82	12.06	0.38	8.65	1.22	456.54	0	0.47	17.92
1F5	B26-S	0.72	3.02	85.23	0.27	2.13	0.07	0.12	0.04	0.2	42.32	0.03	0.07	0.29	1.06	0.13	1.18	0.1	108.12	0	0.34	6.91
1G5	B27-S	0.72	4.07	214	0.27	0.43	0.18	0.16	0.07	0.24	50.33	0.05	0.11	0.42	1.88	0.15	4.93	0.38	152.9	0	0.36	3.49
1H5	B28-S	1.42	7.53	286.69	0.33	0.58	3.31	0.18	0.17	0.57	119.7	0.05	0.17	0.42	3.01	0.18	6.12	0.2	163.17	0	1.2	4.63
1A6	B29-S	36.15	5.21	152.97	0.39	0.5	0.01	0.16	0.26	0.24	17.04	0.04	0.11	0.29	1.43	0.15	5.61	0.2	156.25	0	0.86	3.81
1B6	B30-S	0.72	5.56	319.48	0.39	0.95	0.05	0.26	0.17	0.62	59.85	0.18	0.25	0.42	2.4	0.21	0.83	0.2	103.53	0.3	0.43	7.62
1C6	B31-S	1.12	0.97	108.17	0.22	0.36	0.21	0.1	0.07	0.17	19.4	0.03	0.09	0.29	1.06	0.13	0.37	0.05	62.91	0	0.47	1.95
1D6	B32-S	0.85	4.78	96.02	0.33	0.85	3.53	0.18	0.07	0.28	119.7	0.04	0.17	0.42	2.4	0.18	11.85	0.2	137.21	3.77	0.52	13.09
1E6	B33-S	1.27	0.7	42.02	0.39	0.5	0.02	0.14	0.04	0.24	9.7	0.05	0.14	1.1	2.4	0.21	0.04	0.82	19.32	0	0.34	0.38
1F6	B34-S	0.98	14.11	333.63	0.45	1.05	0	0.33	0.55	0.68	169.28	0.51	0.39	0.42	3.69	0.27	2.52	0.82	309.13	0.3	0.41	14.28
1G6	B35-S	0.85	0.97	249.04	0.27	0.5	5.21	0.16	0.04	0.41	40.53	0.11	0.14	0.29	1.88	0.15	0.03	0.2	15.06	0	0.45	5.27
1H6	B36-S	0.72	0.7	379.93	0.39	0.85	0.01	0.16	0.26	0.36	100.66	0.32	0.21	0.29	2.4	0.21	0.55	0.2	177.94	3.03	0.54	10.1
1A7	B37-S	1.19	5.32	26.61	0.51	2.33	0	0.58	1.51	0.68	600.27	0.38	0.7	1.1	8.83	0.42	0.07	1.53	94.94	0.09	0.56	6
1B7	B38-S	0.91	1.4	89.98	0.33	0.58	15.39	0.16	0.11	0.41	77.62	0.16	0.21	0.42	1.88	0.21	0.13	0.82	68.6	0.01	0.41	0.42
1C7	B39-S	1.42	31.45	1040	1.12	2.13	0	0.35	0.26	0.81	694.9	0.1	0.64	1.1	5.34	0.24	4.93	1.82	648.94	0.09	0.74	11.01
1D7	B40-S	0.85	2.29	19.77	0.33	0.43	8.76	0.16	1.21	0.32	34.82	0.38	0.17	0.29	1.88	0.15	0.99	0.2	47.47	0	0.47	4.34
1E7	B41-S	0.72	0.62	52.7	0.22	0.43	1.85	0.16	0.07	0.28	51.43	0.11	0.14	0.29	1.06	0.15	0.02	0.1	19.74	0	0.43	11.25
1F7	B42-S	0.72	2.6	230.86	0.27	0.43	2.34	0.14	0.04	0.24	126.36	0.05	0.11	0.42	1.43	0.15	0.19	0.1	55.24	0	1.11	7.54
1G7	B43-S	0.98	8.96	174.2	0.39	0.58	0.01	0.26	0.11	1.34	402.62	0.07	0.21	0.6	7.36	0.21	3.2	0.82	101.32	0	0.56	31.14
1H7	B44-S	1.81	9.35	65.47	0.33	0.66	0.15	0.14	0.04	0.36	94.32	0.05	0.11	0.42	2.4	0.15	4.77	0.38	357.84	0	0.52	19.76
1A8	B45-S	0.85	6.2	451.82	0.73	2.69	0	0.45	1.38	0.81	439.06	0.1	0.57	0.6	7.36	0.34	0.14	1.22	108.12	0	0.43	11.5
1B8	B46-S	1.27	12.94	667.26	0.73	1.68	0	0.4	1.11	0.98	522.48	0.27	0.57	0.82	6.3	0.31	1.53	1.82	617.54	3.31	1.15	16.44
1C8	B47-S	0.72	6.06	8.99	5.81	0.36	2.78	0.12	0.07	0.17	51.43	0.06	0.09	0.29	1.06	0.13	11.98	0.1	2.24	0	0.34	1.46
1D8	B48-S	2.56	3.34	828.64	0.27	0.58	0	0.16	0.07	0.28	42.32	0.03	0.17	0.29	1.43	0.18	0.16	0.82	156.25	0	0.36	7.62
1E8	B49-S	0.98	11.87	225.91	0.58	1.81	0	0.45	1.21	0.81	338.56	0.81	0.57	0.6	6.3	0.34	0.7	0.82	112.9	4.68	1.56	18.12
1F8	B50-S	0.85	0.62	56.74	0.87	0.3	0.01	0.1	0.03	0.14	12.86	0.03	0.05	0.29	0.75	0.11	0.04	0.05	35.05	0	0.3	2.69
1G8	B51-S	0.61	0.33	19.77	0.22	0.3	0.01	0.1	0.01	0.14	1.09	0.03	0.05	0.18	1.06	0.11	0.02	0.05	4.02	0	0.27	0.35
1H8	B52-S	0.72	2.29	146.48	0.39	0.5	7.21	0.2	0.04	0.41	102.86	0.27	0.21	0.42	3.69	0.18	0.09	0.38	33.57	0	0.6	5.75
1A9	B53-S	0.61	0.33	88.05	0.33	0.3	0.02	0.1	0.01	0.14	8.43	0.02	0.05	0.18	0.75	0.11	0.03	0.02	16.07	0	0.27	5.75
1B9	B54-S	0.85	1.9	42.02	0.39	0.85	0.21	0.16	0.11	0.28	148.65	0.03	0.14	0.42	2.4	0.15	2.57	0.38	262.78	0	0.62	4.24
1C9	B55-S	1.12	2.13	87.1	7.7	0.66	1.85	0.16	0.26	0.24	30.58	0.04	0.14	0.42	1.88	0.18	26.12	0.38	68.6	0	0.6	20.41
1D9	B56-S	1.12	2.13	96.02	0.33	0.43	5.81	0.14	0.04	0.2	15.29	0.05	0.11	0.42	1.43	0.18	0.3	0.27	50.66	0	0.43	4.63
1E9	B57-S	0.98	0.54	38	0.27	0.5	8.39	0.12	0.17	0.2	6.57	0.1	0.11	0.42	1.43	0.18	0.07	0.2	28.23	0	0.34	1.49
1F9	B58-S	0.85	1.02	12.78	0.22	0.36	11.87	0.12	0.03	0.28	3.51	0.16	0.17	0.29	1.06	0.13	0.02	0.1	0.56	0	0.3	0.39
1G9	B60-S	1.42	0.62	26.61	0.33	0.5	0.04	0.16	0.11	0.24	19.4	0.05	0.11	0.82	1.88	0.18	0.05	0.82	30.78	0	0.62	0.7
1H9	B61-S	0.85	1.07	101.36	0.27	0.43	0	0.14	0.07	0.24	109.77	0.14	0.14	0.29	1.06	0.15	0.04	0.2	39.06	0.01	0.54	7.62
1A10	B62-S	0.85	8.21	96.02	0.51	0.85	0	0.28	0.17	0.57	229.25	0.09	0.34	0.42	3.01	0.24	0.12	0.82	85.2	0	0.36	4.06
Notes:
Red-higher than maxDC, Black-Lower than minDC, Blue-between maxDC and minDC;
NAN-Curve Fitting Failed; N/A-Data marked out; ND-missing original data

## Sheet: Curves
MILLIPLEX Analyst Detail Report
Y = Cubic( {0.38, 2.85}, {8.7, 10.02})
			Y = Cubic( {0.2, 2.92}, {8.52, 9.93})
DC=(+∞, +∞) Chi = 0.0%			DC=(+∞, +∞) Chi = 0.0%
Y = Cubic( {2.91, 2.6}, {11.23, 10.19})
			Y = Cubic( {-0.49, 2.6}, {7.82, 9.79})
DC=(+∞, +∞) Chi = 0.0%			DC=(+∞, +∞) Chi = 0.0%
Y = Cubic( {0.38, 3.11}, {8.7, 9.63})
			Y = Cubic( {-0.49, 3.67}, {7.82, 9.79})
DC=(+∞, +∞) Chi = 0.0%			DC=(+∞, +∞) Chi = 0.0%
Y = Cubic( {-0.72, 3.28}, {7.6, 9.78})
			Y = Cubic( {-1.41, 2.56}, {6.91, 9.23})
DC=(+∞, +∞) Chi = 0.0%			DC=(+∞, +∞) Chi = 0.0%
Y = Cubic( {-0.31, 3.08}, {8.01, 9.58})
			Y = Cubic( {-0.72, 4.14}, {7.6, 10.23})
DC=(+∞, +∞) Chi = 0.0%			DC=(+∞, +∞) Chi = 0.0%
Y = Cubic( {-0.72, 3.61}, {7.6, 9.68})
			Y = Cubic( {-1.41, 2.64}, {6.91, 9.15})
DC=(+∞, +∞) Chi = 0.0%			DC=(+∞, +∞) Chi = 0.0%
Y = Cubic( {0.6, 2.64}, {8.92, 9.42})
			Y = Cubic( {2.07, 2.86}, {10.39, 8.89})
DC=(+∞, +∞) Chi = 0.0%			DC=(+∞, +∞) Chi = 0.0%
Y = Cubic( {-0.72, 3.07}, {7.6, 9.7})
			Y = Cubic( {-1.7, 3.57}, {6.62, 9.67})
DC=(+∞, +∞) Chi = 0.0%			DC=(+∞, +∞) Chi = 0.0%
Y = Cubic( {-1.01, 2.3}, {7.31, 10.39})
			Y = Cubic( {-1.19, 3.67}, {7.13, 9.85})
DC=(+∞, +∞) Chi = 0.0%			DC=(+∞, +∞) Chi = 0.0%
Y = Cubic( {-1.19, 2.89}, {7.13, 9.94})
			Y = Cubic( {-0.09, 3.71}, {8.23, 10.27})
DC=(+∞, +∞) Chi = 0.0%			DC=(+∞, +∞) Chi = 0.0%
Y = Cubic( {-0.85, 3.73}, {7.47, 10.45})
DC=(+∞, +∞) Chi = 0.0%
Notes: CV-The Coefficient of Variation of standard curve replicates at each dilution level. Chi-The Chi-Square test statistic of the distance between observed concentrations with expected concentrations.
Files Name: F:\MAGPIX RESULTS\ZHY\ZHY-28SK-1010-B.csv
Program: Milliplex Analyte
Application Version: 5.1.0.0
User Name: bio-atom
Organization: bio-atom				Signature:
Creation Time: 10/23/2019 13:24:53 Pacific Standard Time				Date:

## Sheet: HITAC
MILLIPLEX Analyst Detail Report
	Analyte HITAC
	Y = Cubic( {0.38, 2.85}, {8.7, 10.02})
	Chi=0.0%, CV=, R²=1, DC=(-∞, +∞)
		Location	Expected pg/ml(i)		MFI(i)		pg/ml(i)	MFI		pg/ml		CV	Recovery
		1A1	0		14			14.25				2.48%
		1B1			14.5
		1C1	1.47		17		1.42	17.25		1.46		2.05%	100%
		1D1			17.5		1.54
		1E1	5.86		32		5.12	35.25		5.92		13.04%	101.09%
		1F1			38.5		6.53
		1G1	23.44		178.5		23.19	181.25		23.57		2.15%	100.54%
		1H1			184		23.69
		1A2	93.75		1407		100.04	1304		94.26		11.11%	100.54%
		1B2			1202		87.85
		1C2	375		5316		343.88	5736		370.96		10.35%	98.92%
		1D2			6156		408.94
		1E2	1500		16134		1436	16640		1516		4.3%	101.09%
		1F2			17146		1567
		1G2	6000		22779		6355	22496		5716		1.78%	95.26%
		1H2			22212		5391
Notes: CV-The Coefficient of Variation of standard curve replicates at each dilution level. Chi-The Chi-Square test statistic of the distance between observed concentrations with expected concentrations.
Samples:
Location				Sample		MFI(i)			pg/ml(i)		MFI			pg/ml				CV
1A3				QC1		725			60.79		684.5			58.85				8.37%
1B3						644			56.35
1C3				QC2		5181			336.51		4991			322.24				5.39%
1D3						4800			308.58
1E3				B01-S		13			0.85		13			0.85				0%
1F3				B07-S		15			1.12		15			1.12				0%
1G3				B11-S		16			1.27		16			1.27				0%
1H3				B12-S		16			1.27		16			1.27				0%
1A4				B13-S		17			1.42		17			1.42				0%
1B4				B14-S		12			0.72		12			0.72				0%
1C4				B15-S		29			4.43		29			4.43				0%
1D4				B16-S		12			0.72		12			0.72				0%
1E4				B17-S		12			0.72		12			0.72				0%
1F4				B18-S		16			1.27		16			1.27				0%
1G4				B19-S		15			1.12		15			1.12				0%
1H4				B20-S		11			0.61		11			0.61				0%
1A5				B21-S		35			5.8		35			5.8				0%
1B5				B22-S		15			1.12		15			1.12				0%
1C5				B23-S		14			0.98		14			0.98				0%
1D5				B24-S		28			4.22		28			4.22				0%
1E5				B25-S		16			1.27		16			1.27				0%
1F5				B26-S		12			0.72		12			0.72				0%
1G5				B27-S		12			0.72		12			0.72				0%
1H5				B28-S		17			1.42		17			1.42				0%
1A6				B29-S		330			36.15		330			36.15				0%
1B6				B30-S		12			0.72		12			0.72				0%
1C6				B31-S		15			1.12		15			1.12				0%
1D6				B32-S		13			0.85		13			0.85				0%
1E6				B33-S		16			1.27		16			1.27				0%
1F6				B34-S		14			0.98		14			0.98				0%
1G6				B35-S		13			0.85		13			0.85				0%
1H6				B36-S		12			0.72		12			0.72				0%
1A7				B37-S		15.5			1.19		15.5			1.19				0%
1B7				B38-S		13.5			0.91		13.5			0.91				0%
1C7				B39-S		17			1.42		17			1.42				0%
1D7				B40-S		13			0.85		13			0.85				0%
1E7				B41-S		12			0.72		12			0.72				0%
1F7				B42-S		12			0.72		12			0.72				0%
1G7				B43-S		14			0.98		14			0.98				0%
1H7				B44-S		19			1.81		19			1.81				0%
1A8				B45-S		13			0.85		13			0.85				0%
1B8				B46-S		16			1.27		16			1.27				0%
1C8				B47-S		12			0.72		12			0.72				0%
1D8				B48-S		22			2.56		22			2.56				0%
1E8				B49-S		14			0.98		14			0.98				0%
1F8				B50-S		13			0.85		13			0.85				0%
1G8				B51-S		11			0.61		11			0.61				0%
1H8				B52-S		12			0.72		12			0.72				0%
1A9				B53-S		11			0.61		11			0.61				0%
1B9				B54-S		13			0.85		13			0.85				0%
1C9				B55-S		15			1.12		15			1.12				0%
1D9				B56-S		15			1.12		15			1.12				0%
1E9				B57-S		14			0.98		14			0.98				0%
1F9				B58-S		13			0.85		13			0.85				0%
1G9				B60-S		17			1.42		17			1.42				0%
1H9				B61-S		13			0.85		13			0.85				0%
1A10				B62-S		13			0.85		13			0.85				0%
Notes: Red-higher than maxDC, Black-Lower than minDC, Blue-between maxDC and minDC; NAN-Curve Fitting Failed; N/A-Data marked out; ND-missing original data

## Sheet: GM-CSF
MILLIPLEX Analyst Detail Report
	Analyte GM-CSF
	Y = Cubic( {0.2, 2.92}, {8.52, 9.93})
	Chi=0.0%, CV=, R²=1, DC=(-∞, +∞)
		Location	Expected pg/ml(i)		MFI(i)		pg/ml(i)	MFI		pg/ml		CV	Recovery
		1A1	0		12			12				0%
		1B1			12
		1C1	1.22		17		1.07	18.5		1.22		11.47%	100%
		1D1			20		1.4
		1E1	4.88		46		5.1	44.75		4.83		3.95%	98.92%
		1F1			43.5		4.67
		1G1	19.53		167		20.4	160		19.43		6.19%	99.46%
		1H1			153		18.7
		1A2	78.12		655		79.84	642.5		78.55		2.75%	100.54%
		1B2			630		76.45
		1C2	312.5		2673		305.8	2724		310.81		2.62%	99.46%
		1D2			2774		319.34
		1E2	1250		10712		1264	10678		1237		0.46%	98.92%
		1F2			10643		1237
		1G2	5000		20854		5129	20604		5000		1.72%	100%
		1H2			20354		4763
Notes: CV-The Coefficient of Variation of standard curve replicates at each dilution level. Chi-The Chi-Square test statistic of the distance between observed concentrations with expected concentrations.
Samples:
Location				Sample		MFI(i)			pg/ml(i)		MFI			pg/ml				CV
1A3				QC1		478.5			58.95		466			57.07				3.79%
1B3						453.5			55.24
1C3				QC2		2736			315.9		2703			309.13				1.77%
1D3						2669			305.8
1E3				B01-S		59			6.76		59			6.76				0%
1F3				B07-S		20			1.4		20			1.4				0%
1G3				B11-S		30			2.73		30			2.73				0%
1H3				B12-S		70			8.21		70			8.21				0%
1A4				B13-S		404			49.57		404			49.57				0%
1B4				B14-S		15			0.88		15			0.88				0%
1C4				B15-S		95			11.36		95			11.36				0%
1D4				B16-S		14			0.79		14			0.79				0%
1E4				B17-S		44			4.78		44			4.78				0%
1F4				B18-S		27			2.29		27			2.29				0%
1G4				B19-S		20.5			1.45		20.5			1.45				0%
1H4				B20-S		13			0.7		13			0.7				0%
1A5				B21-S		30			2.73		30			2.73				0%
1B5				B22-S		139			16.78		139			16.78				0%
1C5				B23-S		11			0.54		11			0.54				0%
1D5				B24-S		323.5			39.92		323.5			39.92				0%
1E5				B25-S		111			13.51		111			13.51				0%
1F5				B26-S		32			3.02		32			3.02				0%
1G5				B27-S		39			4.07		39			4.07				0%
1H5				B28-S		65			7.53		65			7.53				0%
1A6				B29-S		47			5.21		47			5.21				0%
1B6				B30-S		50			5.56		50			5.56				0%
1C6				B31-S		16			0.97		16			0.97				0%
1D6				B32-S		44			4.78		44			4.78				0%
1E6				B33-S		13			0.7		13			0.7				0%
1F6				B34-S		117			14.11		117			14.11				0%
1G6				B35-S		16			0.97		16			0.97				0%
1H6				B36-S		13			0.7		13			0.7				0%
1A7				B37-S		48			5.32		48			5.32				0%
1B7				B38-S		20			1.4		20			1.4				0%
1C7				B39-S		253			31.45		253			31.45				0%
1D7				B40-S		27			2.29		27			2.29				0%
1E7				B41-S		12			0.62		12			0.62				0%
1F7				B42-S		29			2.6		29			2.6				0%
1G7				B43-S		75			8.96		75			8.96				0%
1H7				B44-S		78			9.35		78			9.35				0%
1A8				B45-S		54			6.2		54			6.2				0%
1B8				B46-S		108			12.94		108			12.94				0%
1C8				B47-S		53			6.06		53			6.06				0%
1D8				B48-S		34			3.34		34			3.34				0%
1E8				B49-S		99.5			11.87		99.5			11.87				0%
1F8				B50-S		12			0.62		12			0.62				0%
1G8				B51-S		8			0.33		8			0.33				0%
1H8				B52-S		27			2.29		27			2.29				0%
1A9				B53-S		8			0.33		8			0.33				0%
1B9				B54-S		24			1.9		24			1.9				0%
1C9				B55-S		26			2.13		26			2.13				0%
1D9				B56-S		26			2.13		26			2.13				0%
1E9				B57-S		11			0.54		11			0.54				0%
1F9				B58-S		16.5			1.02		16.5			1.02				0%
1G9				B60-S		12			0.62		12			0.62				0%
1H9				B61-S		17			1.07		17			1.07				0%
1A10				B62-S		70			8.21		70			8.21				0%
Notes: Red-higher than maxDC, Black-Lower than minDC, Blue-between maxDC and minDC; NAN-Curve Fitting Failed; N/A-Data marked out; ND-missing original data

## Sheet: Fractalkine
MILLIPLEX Analyst Detail Report
	Analyte Fractalkine
	Y = Cubic( {2.91, 2.6}, {11.23, 10.19})
	Chi=0.0%, CV=, R²=1, DC=(-∞, +∞)
		Location	Expected pg/ml(i)		MFI(i)		pg/ml(i)	MFI		pg/ml		CV	Recovery
		1A1	0		10			10.5				6.73%
		1B1			11
		1C1	18.31		13		17.14	13.5		18.52		5.24%	101.12%
		1D1			14		19.77
		1E1	73.24		32		78.16	29.75		73.64		10.7%	100.54%
		1F1			27.5		66.99
		1G1	292.97		199		299.38	191.5		294.56		5.54%	100.54%
		1H1			184		286.69
		1A2	1172		1472		1224	1387		1178		8.67%	100.54%
		1B2			1302		1122
		1C2	4688		6883		4298	7380		4739		9.52%	101.09%
		1D2			7877		5112
		1E2	18750		16100		18348	16135		18955		0.32%	101.09%
		1F2			16172		19164
		1G2	75000		26067		71444	26649		75001		3.09%	100%
		1H2			27231		79613
Notes: CV-The Coefficient of Variation of standard curve replicates at each dilution level. Chi-The Chi-Square test statistic of the distance between observed concentrations with expected concentrations.
Samples:
Location				Sample		MFI(i)			pg/ml(i)		MFI			pg/ml				CV
1A3				QC1		700			712.06		836			810.89				23.01%
1B3						972			903.64
1C3				QC2		5974			3775		5996			3775				0.52%
1D3						6018			3775
1E3				B01-S		109			198.38		109			198.38				0%
1F3				B07-S		54			121.85		54			121.85				0%
1G3				B11-S		76			154.64		76			154.64				0%
1H3				B12-S		490			561.1		490			561.1				0%
1A4				B13-S		109			198.38		109			198.38				0%
1B4				B14-S		14			19.77		14			19.77				0%
1C4				B15-S		178.5			280.55		178.5			280.55				0%
1D4				B16-S		17			30.51		17			30.51				0%
1E4				B17-S		13			17.14		13			17.14				0%
1F4				B18-S		29			71.66		29			71.66				0%
1G4				B19-S		138			233.37		138			233.37				0%
1H4				B20-S		33			81.62		33			81.62				0%
1A5				B21-S		58			128.63		58			128.63				0%
1B5				B22-S		242			348.4		242			348.4				0%
1C5				B23-S		10			10.82		10			10.82				0%
1D5				B24-S		240.5			344.65		240.5			344.65				0%
1E5				B25-S		55			123.18		55			123.18				0%
1F5				B26-S		35			85.23		35			85.23				0%
1G5				B27-S		122			214		122			214				0%
1H5				B28-S		187			286.69		187			286.69				0%
1A6				B29-S		74			152.97		74			152.97				0%
1B6				B30-S		214			319.48		214			319.48				0%
1C6				B31-S		46			108.17		46			108.17				0%
1D6				B32-S		40			96.02		40			96.02				0%
1E6				B33-S		20			42.02		20			42.02				0%
1F6				B34-S		229.5			333.63		229.5			333.63				0%
1G6				B35-S		151.5			249.04		151.5			249.04				0%
1H6				B36-S		276			379.93		276			379.93				0%
1A7				B37-S		16			26.61		16			26.61				0%
1B7				B38-S		37			89.98		37			89.98				0%
1C7				B39-S		1184			1040		1184			1040				0%
1D7				B40-S		14			19.77		14			19.77				0%
1E7				B41-S		23			52.7		23			52.7				0%
1F7				B42-S		135			230.86		135			230.86				0%
1G7				B43-S		91			174.2		91			174.2				0%
1H7				B44-S		27			65.47		27			65.47				0%
1A8				B45-S		358.5			451.82		358.5			451.82				0%
1B8				B46-S		628.5			667.26		628.5			667.26				0%
1C8				B47-S		9			8.99		9			8.99				0%
1D8				B48-S		855			828.64		855			828.64				0%
1E8				B49-S		131			225.91		131			225.91				0%
1F8				B50-S		24			56.74		24			56.74				0%
1G8				B51-S		14			19.77		14			19.77				0%
1H8				B52-S		70			146.48		70			146.48				0%
1A9				B53-S		36			88.05		36			88.05				0%
1B9				B54-S		20			42.02		20			42.02				0%
1C9				B55-S		35.5			87.1		35.5			87.1				0%
1D9				B56-S		40			96.02		40			96.02				0%
1E9				B57-S		19			38		19			38				0%
1F9				B58-S		11			12.78		11			12.78				0%
1G9				B60-S		16			26.61		16			26.61				0%
1H9				B61-S		43			101.36		43			101.36				0%
1A10				B62-S		40			96.02		40			96.02				0%
Notes: Red-higher than maxDC, Black-Lower than minDC, Blue-between maxDC and minDC; NAN-Curve Fitting Failed; N/A-Data marked out; ND-missing original data

## Sheet: IFNy
MILLIPLEX Analyst Detail Report
	Analyte IFNy
	Y = Cubic( {-0.49, 2.6}, {7.82, 9.79})
	Chi=0.0%, CV=, R²=1, DC=(-∞, +∞)
		Location	Expected pg/ml(i)		MFI(i)		pg/ml(i)	MFI		pg/ml		CV	Recovery
		1A1	0		11			11.5				6.15%
		1B1			12
		1C1	0.61		14		0.64	13.5		0.62		5.24%	101.12%
		1D1			13		0.58
		1E1	2.44		35		2.6	33.5		2.47		6.33%	101.09%
		1F1			32		2.28
		1G1	9.77		90		9.56	91.5		9.82		2.32%	100.54%
		1H1			93		9.98
		1A2	39.06		512		40.79	492.75		38.85		5.52%	99.46%
		1B2			473.5		37.41
		1C2	156.25		1872		149.63	1941		157.1		5.05%	100.54%
		1D2			2010		163.17
		1E2	625		7132		611.61	7280		631.83		2.87%	101.09%
		1F2			7427		638.79
		1G2	2500		17562		2443	17901		2472		2.68%	98.89%
		1H2			18240		2573
Notes: CV-The Coefficient of Variation of standard curve replicates at each dilution level. Chi-The Chi-Square test statistic of the distance between observed concentrations with expected concentrations.
Samples:
Location				Sample		MFI(i)			pg/ml(i)		MFI			pg/ml				CV
1A3				QC1		441			35.43		421			34.3				6.72%
1B3						401			32.85
1C3				QC2		2265			181.83		2219			177.94				2.9%
1D3						2174			174.12
1E3				B01-S		14			0.64		14			0.64				0%
1F3				B07-S		8			0.27		8			0.27				0%
1G3				B11-S		8			0.27		8			0.27				0%
1H3				B12-S		12			0.51		12			0.51				0%
1A4				B13-S		11			0.45		11			0.45				0%
1B4				B14-S		14			0.64		14			0.64				0%
1C4				B15-S		14.5			0.68		14.5			0.68				0%
1D4				B16-S		8			0.27		8			0.27				0%
1E4				B17-S		12			0.51		12			0.51				0%
1F4				B18-S		8			0.27		8			0.27				0%
1G4				B19-S		8			0.27		8			0.27				0%
1H4				B20-S		6			0.18		6			0.18				0%
1A5				B21-S		7			0.22		7			0.22				0%
1B5				B22-S		11			0.45		11			0.45				0%
1C5				B23-S		8			0.27		8			0.27				0%
1D5				B24-S		37			2.84		37			2.84				0%
1E5				B25-S		13			0.58		13			0.58				0%
1F5				B26-S		8			0.27		8			0.27				0%
1G5				B27-S		8			0.27		8			0.27				0%
1H5				B28-S		9			0.33		9			0.33				0%
1A6				B29-S		10			0.39		10			0.39				0%
1B6				B30-S		10			0.39		10			0.39				0%
1C6				B31-S		7			0.22		7			0.22				0%
1D6				B32-S		9			0.33		9			0.33				0%
1E6				B33-S		10			0.39		10			0.39				0%
1F6				B34-S		11			0.45		11			0.45				0%
1G6				B35-S		8			0.27		8			0.27				0%
1H6				B36-S		10			0.39		10			0.39				0%
1A7				B37-S		12			0.51		12			0.51				0%
1B7				B38-S		9			0.33		9			0.33				0%
1C7				B39-S		20			1.12		20			1.12				0%
1D7				B40-S		9			0.33		9			0.33				0%
1E7				B41-S		7			0.22		7			0.22				0%
1F7				B42-S		8			0.27		8			0.27				0%
1G7				B43-S		10			0.39		10			0.39				0%
1H7				B44-S		9			0.33		9			0.33				0%
1A8				B45-S		15			0.73		15			0.73				0%
1B8				B46-S		15			0.73		15			0.73				0%
1C8				B47-S		59			5.81		59			5.81				0%
1D8				B48-S		8			0.27		8			0.27				0%
1E8				B49-S		13			0.58		13			0.58				0%
1F8				B50-S		17			0.87		17			0.87				0%
1G8				B51-S		7			0.22		7			0.22				0%
1H8				B52-S		10			0.39		10			0.39				0%
1A9				B53-S		9			0.33		9			0.33				0%
1B9				B54-S		10			0.39		10			0.39				0%
1C9				B55-S		74			7.7		74			7.7				0%
1D9				B56-S		9			0.33		9			0.33				0%
1E9				B57-S		8			0.27		8			0.27				0%
1F9				B58-S		7			0.22		7			0.22				0%
1G9				B60-S		9			0.33		9			0.33				0%
1H9				B61-S		8			0.27		8			0.27				0%
1A10				B62-S		12			0.51		12			0.51				0%
Notes: Red-higher than maxDC, Black-Lower than minDC, Blue-between maxDC and minDC; NAN-Curve Fitting Failed; N/A-Data marked out; ND-missing original data

## Sheet: IL-10
MILLIPLEX Analyst Detail Report
	Analyte IL-10
	Y = Cubic( {0.38, 3.11}, {8.7, 9.63})
	Chi=0.0%, CV=, R²=1, DC=(-∞, +∞)
		Location	Expected pg/ml(i)		MFI(i)		pg/ml(i)	MFI		pg/ml		CV	Recovery
		1A1	0		16			16.75				6.33%
		1B1			17.5
		1C1	1.47		21		1.28	22.5		1.48		9.43%	101.12%
		1D1			24		1.68
		1E1	5.86		44		5.61	45.75		5.8		5.41%	98.92%
		1F1			47.5		6.12
		1G1	23.44		161		25.01	150.5		23.31		9.87%	99.46%
		1H1			140		21.49
		1A2	93.75		655		97.9	630.5		93.24		5.5%	99.46%
		1B2			606		89.78
		1C2	375		1955		359.1	2033		379.08		5.43%	101.09%
		1D2			2111		391.6
		1E2	1500		6170		1468	6304		1516		2.99%	101.09%
		1F2			6438		1533
		1G2	6000		14598		5716	15167		5933		5.31%	98.89%
		1H2			15736		6359
Notes: CV-The Coefficient of Variation of standard curve replicates at each dilution level. Chi-The Chi-Square test statistic of the distance between observed concentrations with expected concentrations.
Samples:
Location				Sample		MFI(i)			pg/ml(i)		MFI			pg/ml				CV
1A3				QC1		516.5			77.15		461.75			68.48				16.77%
1B3						407			60.79
1C3				QC2		2123			391.6		2048			379.08				5.21%
1D3						1972			359.1
1E3				B01-S		17			0.85		17			0.85				0%
1F3				B07-S		12			0.43		12			0.43				0%
1G3				B11-S		12			0.43		12			0.43				0%
1H3				B12-S		26			2.04		26			2.04				0%
1A4				B13-S		27			2.13		27			2.13				0%
1B4				B14-S		11			0.36		11			0.36				0%
1C4				B15-S		41			4.88		41			4.88				0%
1D4				B16-S		11			0.36		11			0.36				0%
1E4				B17-S		11			0.36		11			0.36				0%
1F4				B18-S		13			0.5		13			0.5				0%
1G4				B19-S		19			1.05		19			1.05				0%
1H4				B20-S		11			0.36		11			0.36				0%
1A5				B21-S		12			0.43		12			0.43				0%
1B5				B22-S		22			1.4		22			1.4				0%
1C5				B23-S		11			0.36		11			0.36				0%
1D5				B24-S		19			1.05		19			1.05				0%
1E5				B25-S		15			0.66		15			0.66				0%
1F5				B26-S		27			2.13		27			2.13				0%
1G5				B27-S		12			0.43		12			0.43				0%
1H5				B28-S		14			0.58		14			0.58				0%
1A6				B29-S		13			0.5		13			0.5				0%
1B6				B30-S		18			0.95		18			0.95				0%
1C6				B31-S		11			0.36		11			0.36				0%
1D6				B32-S		17			0.85		17			0.85				0%
1E6				B33-S		13			0.5		13			0.5				0%
1F6				B34-S		19			1.05		19			1.05				0%
1G6				B35-S		13			0.5		13			0.5				0%
1H6				B36-S		17			0.85		17			0.85				0%
1A7				B37-S		28			2.33		28			2.33				0%
1B7				B38-S		14			0.58		14			0.58				0%
1C7				B39-S		27			2.13		27			2.13				0%
1D7				B40-S		12			0.43		12			0.43				0%
1E7				B41-S		12			0.43		12			0.43				0%
1F7				B42-S		12			0.43		12			0.43				0%
1G7				B43-S		14			0.58		14			0.58				0%
1H7				B44-S		15			0.66		15			0.66				0%
1A8				B45-S		30			2.69		30			2.69				0%
1B8				B46-S		24			1.68		24			1.68				0%
1C8				B47-S		11			0.36		11			0.36				0%
1D8				B48-S		14			0.58		14			0.58				0%
1E8				B49-S		25			1.81		25			1.81				0%
1F8				B50-S		10			0.3		10			0.3				0%
1G8				B51-S		10			0.3		10			0.3				0%
1H8				B52-S		13			0.5		13			0.5				0%
1A9				B53-S		10			0.3		10			0.3				0%
1B9				B54-S		17			0.85		17			0.85				0%
1C9				B55-S		15			0.66		15			0.66				0%
1D9				B56-S		12			0.43		12			0.43				0%
1E9				B57-S		13			0.5		13			0.5				0%
1F9				B58-S		11			0.36		11			0.36				0%
1G9				B60-S		13			0.5		13			0.5				0%
1H9				B61-S		12			0.43		12			0.43				0%
1A10				B62-S		17			0.85		17			0.85				0%
Notes: Red-higher than maxDC, Black-Lower than minDC, Blue-between maxDC and minDC; NAN-Curve Fitting Failed; N/A-Data marked out; ND-missing original data

## Sheet: MIP-3a
MILLIPLEX Analyst Detail Report
	Analyte MIP-3a
	Y = Cubic( {-0.49, 3.67}, {7.82, 9.79})
	Chi=0.0%, CV=, R²=1, DC=(-∞, +∞)
		Location	Expected pg/ml(i)		MFI(i)		pg/ml(i)	MFI		pg/ml		CV	Recovery
		1A1	0		37			36.5				1.94%
		1B1			36
		1C1	0.61		37.5		0.48	39.25		0.61		6.31%	100%
		1D1			41		0.93
		1E1	2.44		54		2.66	51.25		2.47		7.59%	101.09%
		1F1			48.5		2.13
		1G1	9.77		149		9.66	150.5		9.71		1.41%	99.46%
		1H1			152		9.87
		1A2	39.06		1083		39.92	1060		39.27		3.03%	100.54%
		1B2			1038		38.22
		1C2	156.25		4662		154.57	4681		157.95		0.59%	101.09%
		1D2			4700		157.95
		1E2	625		11612		598.5	11913		618.27		3.57%	98.92%
		1F2			12213		653.1
		1G2	2500		18087		2621	17839		2500		1.97%	100%
		1H2			17590		2381
Notes: CV-The Coefficient of Variation of standard curve replicates at each dilution level. Chi-The Chi-Square test statistic of the distance between observed concentrations with expected concentrations.
Samples:
Location				Sample		MFI(i)			pg/ml(i)		MFI			pg/ml				CV
1A3				QC1		726.5			29.48		726.75			29.48				0.05%
1B3						727			29.48
1C3				QC2		4546			149.63		4393			146.42				4.93%
1D3						4240			140.21
1E3				B01-S		31			0.18		31			0.18				0%
1F3				B07-S		177			11.24		177			11.24				0%
1G3				B11-S		48.5			2.13		48.5			2.13				0%
1H3				B12-S		21			0.02		21			0.02				0%
1A4				B13-S		212			12.94		212			12.94				0%
1B4				B14-S		70			4.11		70			4.11				0%
1C4				B15-S		40			0.68		40			0.68				0%
1D4				B16-S		23			0.04		23			0.04				0%
1E4				B17-S		135			8.76		135			8.76				0%
1F4				B18-S		476			22.24		476			22.24				0%
1G4				B19-S		184			11.61		184			11.61				0%
1H4				B20-S		73			4.38		73			4.38				0%
1A5				B21-S		36			0.39		36			0.39				0%
1B5				B22-S		15			0		15			0				0%
1C5				B23-S		115			7.53		115			7.53				0%
1D5				B24-S		14			0		14			0				0%
1E5				B25-S		69			4.11		69			4.11				0%
1F5				B26-S		26			0.07		26			0.07				0%
1G5				B27-S		31			0.18		31			0.18				0%
1H5				B28-S		60			3.31		60			3.31				0%
1A6				B29-S		17			0.01		17			0.01				0%
1B6				B30-S		24			0.05		24			0.05				0%
1C6				B31-S		32			0.21		32			0.21				0%
1D6				B32-S		63			3.53		63			3.53				0%
1E6				B33-S		21			0.02		21			0.02				0%
1F6				B34-S		14			0		14			0				0%
1G6				B35-S		83			5.21		83			5.21				0%
1H6				B36-S		19			0.01		19			0.01				0%
1A7				B37-S		14			0		14			0				0%
1B7				B38-S		272			15.39		272			15.39				0%
1C7				B39-S		14			0		14			0				0%
1D7				B40-S		133			8.76		133			8.76				0%
1E7				B41-S		46.5			1.85		46.5			1.85				0%
1F7				B42-S		50			2.34		50			2.34				0%
1G7				B43-S		17			0.01		17			0.01				0%
1H7				B44-S		30			0.15		30			0.15				0%
1A8				B45-S		14			0		14			0				0%
1B8				B46-S		14			0		14			0				0%
1C8				B47-S		55			2.78		55			2.78				0%
1D8				B48-S		13			0		13			0				0%
1E8				B49-S		14			0		14			0				0%
1F8				B50-S		18			0.01		18			0.01				0%
1G8				B51-S		16			0.01		16			0.01				0%
1H8				B52-S		110			7.21		110			7.21				0%
1A9				B53-S		20			0.02		20			0.02				0%
1B9				B54-S		32			0.21		32			0.21				0%
1C9				B55-S		46			1.85		46			1.85				0%
1D9				B56-S		91			5.81		91			5.81				0%
1E9				B57-S		129.5			8.39		129.5			8.39				0%
1F9				B58-S		189			11.87		189			11.87				0%
1G9				B60-S		23			0.04		23			0.04				0%
1H9				B61-S		13			0		13			0				0%
1A10				B62-S		12			0		12			0				0%
Notes: Red-higher than maxDC, Black-Lower than minDC, Blue-between maxDC and minDC; NAN-Curve Fitting Failed; N/A-Data marked out; ND-missing original data

## Sheet: IL-12
MILLIPLEX Analyst Detail Report
	Analyte IL-12
	Y = Cubic( {-0.72, 3.28}, {7.6, 9.78})
	Chi=0.0%, CV=, R²=1, DC=(-∞, +∞)
		Location	Expected pg/ml(i)		MFI(i)		pg/ml(i)	MFI		pg/ml		CV	Recovery
		1A1	0		13			13.5				5.24%
		1B1			14
		1C1	0.49		24		0.42	26.5		0.49		13.34%	100%
		1D1			29		0.56
		1E1	1.95		75.5		2.18	69.75		1.97		11.66%	101.09%
		1F1			64		1.75
		1G1	7.81		224.5		7.32	237.25		7.77		7.6%	99.46%
		1H1			250		8.16
		1A2	31.25		1177		32.63	1120		31.42		7.13%	100.54%
		1B2			1064		29.93
		1C2	125		3368		122.32	3435		126.36		2.77%	101.09%
		1D2			3502		127.74
		1E2	500		8667		494.61	8672		494.61		0.08%	98.92%
		1F2			8677		505.47
		1G2	2000		17221		1905	17735		2000		4.1%	100%
		1H2			18249		2114
Notes: CV-The Coefficient of Variation of standard curve replicates at each dilution level. Chi-The Chi-Square test statistic of the distance between observed concentrations with expected concentrations.
Samples:
Location				Sample		MFI(i)			pg/ml(i)		MFI			pg/ml				CV
1A3				QC1		885			24.62		834.75			23.58				8.51%
1B3						784.5			22.1
1C3				QC2		3640			136.31		3506			127.74				5.38%
1D3						3373			122.32
1E3				B01-S		17			0.26		17			0.26				0%
1F3				B07-S		13			0.18		13			0.18				0%
1G3				B11-S		15			0.22		15			0.22				0%
1H3				B12-S		23			0.4		23			0.4				0%
1A4				B13-S		16			0.24		16			0.24				0%
1B4				B14-S		10			0.12		10			0.12				0%
1C4				B15-S		33			0.68		33			0.68				0%
1D4				B16-S		10			0.12		10			0.12				0%
1E4				B17-S		13			0.18		13			0.18				0%
1F4				B18-S		27			0.5		27			0.5				0%
1G4				B19-S		10			0.12		10			0.12				0%
1H4				B20-S		9			0.1		9			0.1				0%
1A5				B21-S		11			0.14		11			0.14				0%
1B5				B22-S		21			0.35		21			0.35				0%
1C5				B23-S		10			0.12		10			0.12				0%
1D5				B24-S		25			0.45		25			0.45				0%
1E5				B25-S		18			0.28		18			0.28				0%
1F5				B26-S		10			0.12		10			0.12				0%
1G5				B27-S		12			0.16		12			0.16				0%
1H5				B28-S		13			0.18		13			0.18				0%
1A6				B29-S		12			0.16		12			0.16				0%
1B6				B30-S		17			0.26		17			0.26				0%
1C6				B31-S		9			0.1		9			0.1				0%
1D6				B32-S		13			0.18		13			0.18				0%
1E6				B33-S		11			0.14		11			0.14				0%
1F6				B34-S		20			0.33		20			0.33				0%
1G6				B35-S		12			0.16		12			0.16				0%
1H6				B36-S		12			0.16		12			0.16				0%
1A7				B37-S		30			0.58		30			0.58				0%
1B7				B38-S		12			0.16		12			0.16				0%
1C7				B39-S		21			0.35		21			0.35				0%
1D7				B40-S		12			0.16		12			0.16				0%
1E7				B41-S		12			0.16		12			0.16				0%
1F7				B42-S		11			0.14		11			0.14				0%
1G7				B43-S		17			0.26		17			0.26				0%
1H7				B44-S		11			0.14		11			0.14				0%
1A8				B45-S		25			0.45		25			0.45				0%
1B8				B46-S		23			0.4		23			0.4				0%
1C8				B47-S		10			0.12		10			0.12				0%
1D8				B48-S		12			0.16		12			0.16				0%
1E8				B49-S		25			0.45		25			0.45				0%
1F8				B50-S		9			0.1		9			0.1				0%
1G8				B51-S		9			0.1		9			0.1				0%
1H8				B52-S		14			0.2		14			0.2				0%
1A9				B53-S		9			0.1		9			0.1				0%
1B9				B54-S		12			0.16		12			0.16				0%
1C9				B55-S		12			0.16		12			0.16				0%
1D9				B56-S		11			0.14		11			0.14				0%
1E9				B57-S		10			0.12		10			0.12				0%
1F9				B58-S		10			0.12		10			0.12				0%
1G9				B60-S		12			0.16		12			0.16				0%
1H9				B61-S		11			0.14		11			0.14				0%
1A10				B62-S		18			0.28		18			0.28				0%
Notes: Red-higher than maxDC, Black-Lower than minDC, Blue-between maxDC and minDC; NAN-Curve Fitting Failed; N/A-Data marked out; ND-missing original data

## Sheet: IL-13
MILLIPLEX Analyst Detail Report
	Analyte IL-13
	Y = Cubic( {-1.41, 2.56}, {6.91, 9.23})
	Chi=0.0%, CV=, R²=1, DC=(-∞, +∞)
		Location	Expected pg/ml(i)		MFI(i)		pg/ml(i)	MFI		pg/ml		CV	Recovery
		1A1	0		12			12				0%
		1B1			12
		1C1	0.24		12		0.17	13		0.26		10.88%	104.98%
		1D1			14		0.37
		1E1	0.98		18		1.07	17.5		0.96		4.04%	97.84%
		1F1			17		0.89
		1G1	3.91		35.5		3.74	36.75		3.95		4.81%	101.09%
		1H1			38		4.08
		1A2	15.62		158.5		15.97	153.75		15.71		4.37%	100.54%
		1B2			149		15.29
		1C2	62.5		701		61.16	718		62.84		3.35%	100.54%
		1D2			735		63.87
		1E2	250		3159		247.31	3175		251.36		0.73%	100.54%
		1F2			3192		252.73
		1G2	1000		9683		952.59	10175		988.9		6.83%	98.89%
		1H2			10666		1058
Notes: CV-The Coefficient of Variation of standard curve replicates at each dilution level. Chi-The Chi-Square test statistic of the distance between observed concentrations with expected concentrations.
Samples:
Location				Sample		MFI(i)			pg/ml(i)		MFI			pg/ml				CV
1A3				QC1		123			12.72		114.5			12.05				10.5%
1B3						106			11.05
1C3				QC2		695			61.16		672			58.57				4.84%
1D3						649			57.31
1E3				B01-S		19			1.21		19			1.21				0%
1F3				B07-S		9			0.04		9			0.04				0%
1G3				B11-S		9			0.04		9			0.04				0%
1H3				B12-S		18			1.07		18			1.07				0%
1A4				B13-S		21			1.51		21			1.51				0%
1B4				B14-S		10			0.07		10			0.07				0%
1C4				B15-S		24			2.04		24			2.04				0%
1D4				B16-S		8			0.03		8			0.03				0%
1E4				B17-S		9			0.04		9			0.04				0%
1F4				B18-S		12			0.17		12			0.17				0%
1G4				B19-S		12			0.17		12			0.17				0%
1H4				B20-S		8			0.03		8			0.03				0%
1A5				B21-S		10			0.07		10			0.07				0%
1B5				B22-S		17			0.89		17			0.89				0%
1C5				B23-S		9			0.04		9			0.04				0%
1D5				B24-S		17			0.89		17			0.89				0%
1E5				B25-S		14			0.37		14			0.37				0%
1F5				B26-S		9			0.04		9			0.04				0%
1G5				B27-S		10			0.07		10			0.07				0%
1H5				B28-S		12			0.17		12			0.17				0%
1A6				B29-S		13			0.26		13			0.26				0%
1B6				B30-S		12			0.17		12			0.17				0%
1C6				B31-S		10			0.07		10			0.07				0%
1D6				B32-S		10			0.07		10			0.07				0%
1E6				B33-S		9			0.04		9			0.04				0%
1F6				B34-S		15			0.55		15			0.55				0%
1G6				B35-S		9			0.04		9			0.04				0%
1H6				B36-S		13			0.26		13			0.26				0%
1A7				B37-S		21			1.51		21			1.51				0%
1B7				B38-S		11			0.11		11			0.11				0%
1C7				B39-S		13			0.26		13			0.26				0%
1D7				B40-S		19			1.21		19			1.21				0%
1E7				B41-S		10			0.07		10			0.07				0%
1F7				B42-S		9			0.04		9			0.04				0%
1G7				B43-S		11			0.11		11			0.11				0%
1H7				B44-S		9			0.04		9			0.04				0%
1A8				B45-S		20			1.38		20			1.38				0%
1B8				B46-S		18.5			1.11		18.5			1.11				0%
1C8				B47-S		10			0.07		10			0.07				0%
1D8				B48-S		10			0.07		10			0.07				0%
1E8				B49-S		19			1.21		19			1.21				0%
1F8				B50-S		8			0.03		8			0.03				0%
1G8				B51-S		7			0.01		7			0.01				0%
1H8				B52-S		9			0.04		9			0.04				0%
1A9				B53-S		7			0.01		7			0.01				0%
1B9				B54-S		11			0.11		11			0.11				0%
1C9				B55-S		13			0.26		13			0.26				0%
1D9				B56-S		9			0.04		9			0.04				0%
1E9				B57-S		12			0.17		12			0.17				0%
1F9				B58-S		8			0.03		8			0.03				0%
1G9				B60-S		11			0.11		11			0.11				0%
1H9				B61-S		10			0.07		10			0.07				0%
1A10				B62-S		12			0.17		12			0.17				0%
Notes: Red-higher than maxDC, Black-Lower than minDC, Blue-between maxDC and minDC; NAN-Curve Fitting Failed; N/A-Data marked out; ND-missing original data

[truncated: 16 more sheets: IL-17A, IL-1b, IL-2, IL-21, IL-4, IL-23, IL-5, IL-6, IL-7, IL-8, MIP-1a, MIP-1b, TNFa, HeaderInfo, QC Report, Result Summary Information]
