# Supplementary material for: Effects of statins on cytokines levels in gingival crevicular fluid and saliva and on clinical periodontal parameters of middle-aged and elderly patients with type 2 diabetes mellitus
Source: PLoS One. 2021 Jan 8;16(1):e0244806. doi: 10.1371/journal.pone.0244806 (PMC7793287; doi:10.1371/journal.pone.0244806)
Supplement: S8 File — (XLS) [file pone.0244806.s008.xls]

## Sheet: Summary
MILLIPLEX Analyst Detail Report
Summary
Location	Analyte Sample	HITAC	GM-CSF	Fractalkine	IFNy	IL-10	MIP-3a	IL-12(p70)	IL-13	IL-17A	IL-1b	IL-2	IL-21	IL-4	IL-23	IL-5	IL-6	IL-7	IL-8	MIP-1a	MIP-1b	TNFa
		pg/ml	pg/ml	pg/ml	pg/ml	pg/ml	pg/ml	pg/ml	pg/ml	pg/ml	pg/ml	pg/ml	pg/ml	pg/ml	pg/ml	pg/ml	pg/ml	pg/ml	pg/ml	pg/ml	pg/ml	pg/ml
1A3	QC1	222.98	265.64	2818	106.95	248.48	86.12	88.39	45.16	144.58	82.83	72.73	36.76	197.09	1120	112.17	28.79	74.68	39.92	51.21	165.73	79.89
1C3	QC2	1261	1122	16465	667.93	2191	363.66	614.82	210.22	658.59	385.55	402.62	172.99	878.52	7781	439.06	254.21	472.39	262.78	257.15	979.65	409.97
1E3	A01-S	0.81	1.45	8.06	0.2	0.21	0.11	0.09	0.01	0.24	11.79	0.13	0.07	0.73	3.14	0.14	0.14	0.16	36.6	0	2.05	1.56
1F3	A02-S	1.28	52.9	280.55	0.54	2.69	0	0.36	0.55	1.56	205.72	0.42	0.99	1.16	13.87	0.27	4.82	2.81	110.49	4.29	4.45	8.13
1G3	A03-S	0.88	3.69	15.13	0.24	0.68	11.36	0.22	0.06	0.52	23.58	0.22	0.21	0.73	5.52	0.22	0.12	1	37	0	0.32	1.42
1H3	A04-S	2.23	16.07	9.64	7.21	0.33	0.37	0.15	0.04	0.39	68.16	0.17	0.12	0.73	4.66	0.16	1.98	0.41	55.24	0	3.2	14.59
1A4	A05-S	1.28	4.36	21.79	0.29	0.49	5.93	0.2	0.08	0.45	28.66	0.24	0.25	0.73	7.42	0.99	14.87	1.5	55.24	1.12	3.91	6.41
1B4	A06-S	1.11	1.15	17.22	0.29	0.27	5.32	0.14	0.06	0.39	8.34	0.19	0.18	0.73	4.66	0.19	0.61	1	61.56	0	0.48	3.98
1C4	A07-S	3.81	9.56	48.89	0.47	1.54	20.62	0.27	0.12	1.11	239.4	1.21	0.85	1.16	9.8	0.36	1.67	2.52	822.69	8.21	14.33	10.32
1D4	A08-S	0.96	0.91	11.34	0.29	0.27	2.9	0.11	0.01	0.28	4.65	0.17	0.07	0.55	3.14	0.16	0.14	0.16	18.91	0	0.15	1.39
1E4	A09-S	3.45	18.3	131.45	1.4	0.68	1.02	4.65	0.06	1.11	61.16	0.49	0.55	1.16	16.89	0.22	13.94	1.82	326.55	0	0.84	17.35
1F4	A10-S	1.11	3.1	25.49	0.24	0.27	0.13	0.11	0.01	0.34	92.3	0.17	0.18	0.73	4.66	0.16	0.55	0.41	52.33	0	4.96	4.53
1G4	A11-S	1.28	6.06	79.87	0.29	2.97	0.01	0.45	0.81	1.91	100.66	0.81	1.19	0.93	15.28	0.25	0.45	2.52	62.91	2.9	3.74	13.97
1H4	A12-S	1.48	2.35	25.49	0.97	1.54	3.93	0.15	0.06	0.34	10.35	0.32	0.21	0.73	4.66	0.19	0.5	0.41	125.82	2.9	8.16	4.24
1A5	A13-S	0.81	0.33	6.62	0.16	0.12	0	0.08	0.01	0.15	0.33	0.1	0.03	0.55	2.48	0.11	0	0.07	1.07	0	0.02	0.09
1B5	B02-S	1.48	32.14	11.34	0.68	2.97	0.01	0.56	0.96	1.64	297.3	0.24	1.09	1.16	19.64	0.58	4.33	3.19	202.63	5.32	12.32	18.92
1C5	B03-S	0.81	0.26	5.31	0.16	0.12	0	0.08	0.01	0.15	0.4	0.08	0.03	0.55	2.48	0.11	0	0.07	0.05	0	0.01	0.08
1D5	B04-S	3.81	3.51	38.97	0.78	1.54	0.16	0.42	1.64	0.81	1.27	0.42	0.34	3.2	15.28	0.54	0.5	4.14	29.48	5.32	4.75	0.32
1E5	B05-S	2.82	3.1	17.22	0.35	0.4	2.13	0.2	0.08	0.45	47.16	0.22	0.15	1.16	7.42	0.25	0.04	2.52	6.91	0	0.15	4.63
1F5	B06-S	1.28	0.49	9.64	0.2	0.21	0.01	0.11	0.02	0.24	0.37	0.13	0.07	0.83	3.87	0.16	0.01	0.41	0.26	0	0.04	0.14
1G5	B08-S	0.96	3.69	17.22	0.29	0.58	12.8	0.2	0.12	0.59	86.49	0.22	0.29	0.93	52.23	0.22	1.23	1.5	137.21	0	2.91	6
1H5	B09-S	1.11	0.79	17.22	3.68	0.8	12.94	0.22	0.08	0.66	68.16	0.35	0.25	0.93	6.92	0.22	8.47	1.5	56.45	0	0.59	12.27
1A6	B10-S	0.81	1.51	9.64	0.24	0.21	2.9	0.11	0.01	0.24	2.59	0.15	0.07	0.55	3.14	0.14	0.12	0.16	39.06	0	0.25	0.58
1B6	C02-S	0.81	14.42	11.34	1.85	0.8	7.53	0.22	0.12	0.66	63.87	0.39	0.29	0.93	4.66	0.25	3.13	1	57.07	0	0.12	9.06
1C6	C03-S	10.52	6.06	97.06	1.3	2.33	2.6	0.53	2.13	1.22	15.97	0.53	1.19	7.01	27.72	0.99	3.13	7.76	74.81	8.39	3.74	2.22
1D6	C04-S	0.81	4.47	78.16	0.24	0.4	0.11	0.2	0.04	0.45	45.65	0.27	0.18	0.73	4.66	0.16	1.18	0.41	65.69	0	0.15	13.23
1E6	C05-S	0.96	2.47	25.49	0.24	0.27	1.02	0.11	0.02	0.31	1.79	0.39	0.08	0.93	3.14	0.14	0.15	0.07	27.32	0	6.72	2.58
1F6	C06-S	1.11	1.94	117.96	0.27	0.4	0.32	0.15	0.04	0.45	14.33	0.19	0.18	0.73	4.66	0.22	0.15	2.52	60.9	0	0.71	2.75
1G6	A01-G	1.68	77.28	15.13	1.07	3.81	0.11	0.56	1.27	2.11	353.55	1.59	1.57	1.41	12.33	0.28	1.53	3.48	2878	38.23	102.91	7.29
1H6	A02-G	1.28	9.56	11.34	0.97	2.04	0.23	0.36	0.37	0.81	169.28	0.35	0.6	0.93	11.05	0.28	0.61	2.16	87.06	5.32	4.08	3.73
1A7	A03-G	1.48	10.2	15.13	0.97	5.36	0.43	0.74	1.79	1.56	201.31	0.81	1.72	1.41	15.28	0.24	1.23	5.26	1514	11.61	5.53	6.55
1B7	A05-G	1.48	32.85	11.34	0.62	3.63	2.03	0.36	1.07	1.56	54.88	0.71	1.24	1.41	9.8	0.4	1.08	2.52	1584	9.77	0.32	12.01
1C7	A09-G	1.96	90.92	17.22	1.3	9.23	5.32	0.68	1.79	2.56	229.25	0.71	1.44	1.68	18.21	0.23	5.99	4.14	1123	10.2	1.53	19.34
1D7	A10-G	2.56	114.13	13.17	0.97	13.06	27.62	0.45	1.27	2.11	522.48	0.63	1.32	1.41	13.87	0.36	1.67	5.73	1360	10.2	14.33	18.92
1E7	A11-G	1.28	25.33	11.34	0.97	5.12	0.23	0.6	1.51	2.11	250	0.81	1.27	1.16	16.89	0.24	1.86	3.48	750.2	12.13	23.85	15.24
1F7	A12-G	2.56	143.28	17.22	2.9	30.4	50.11	0.68	1.51	2.11	353.55	0.9	1.64	2.04	16.89	0.35	3.2	4.23	2354	17.53	53.15	42.17
1G7	A13-G	2.56	154.57	13.17	7.7	7.93	9.35	0.68	1.64	2.11	229.25	0.9	1.44	1.68	16.89	0.54	1.9	3.48	1925	15.39	27.75	50.15
1H7	A14-G	2.04	35.05	19.22	1.63	10.29	0.04	0.83	2.7	1.64	629.86	0.83	1.54	1.87	21.19	0.34	2.07	3.88	974.38	8.76	8.16	15.57
1A8	A15-G	1.54	6.2	15.7	0.62	5.12	27.62	0.43	1.75	1.56	92.3	0.53	1.24	1.36	9.44	0.37	1.18	2.75	1930	8.96	2.73	5.5
1B8	A16-G	1.38	8.04	16.57	1.07	2.04	9.82	0.53	1.95	1.56	151.91	1.07	1.21	0.98	11.05	0.31	1.82	3.48	974.38	13.81	9.71	7.62
1C8	A17-G	1.81	20.84	13.95	0.62	1.21	0.14	0.31	0.78	0.98	201.31	0.49	0.74	0.68	5.54	0.26	0.8	2.36	897.9	19.32	11.54	4.43
1D8	B02-G	1.68	41.68	15.13	0.24	7.6	9.35	0.87	1.38	2.21	297.3	0.58	1.24	1.68	15.28	0.58	1.18	4.42	617.54	10.2	5.29	15.91
1E8	B03-G	7.28	112.9	13.17	1.38	5.12	10.31	0.27	0.67	0.9	172.99	0.3	1.19	1.16	6.44	0.36	9.23	2.16	2245	11.61	23.85	39.52
1F8	B04-G	2.23	137.21	15.13	1.07	5.73	16.07	0.56	1.51	2.01	272.63	0.81	1.51	1.68	16.89	0.44	2.87	4.72	2166	12.66	14.33	22.02
1G8	B05-G	1.96	81.58	15.13	1.85	4.43	0.34	0.6	1.64	2.33	385.55	1.04	1.51	2.04	16.06	0.54	1.43	3.8	2098	12.13	0.84	29.18
1H8	B06-G	1.54	54.06	14.14	1.76	7.93	3.03	0.68	1.95	2.21	458.5	0.78	1.32	1.41	18.21	0.58	1.53	4.42	413.37	10.88	2.38	18.12
1A9	B08-G	1.48	38.23	15.13	1.07	5.12	0.11	0.68	1.64	1.77	310.46	0.94	1.38	1.68	18.21	0.44	1.15	3.19	1191	10.42	0.84	4.06
1B9	B09-G	1.81	55.24	13.17	2.68	15.2	10.42	0.68	1.38	1.64	385.55	0.63	1.27	1.54	15.28	0.54	1.98	3.48	936.09	11.36	2.91	33.59
1C9	B10-G	1.68	90.92	15.13	1.76	10.52	33.2	0.45	1.38	2.33	353.55	0.58	1.51	1.41	13.87	0.44	2.16	3.48	2940	16.42	30.93	13.09
1D9	C02-G	0.69	2.03	7.32	0.22	0.3	0.01	0.16	0.08	2.11	1.34	0.17	0.11	0.55	4.58	0.4	0.05	0.18	54.06	3.17	0.54	0.93
1E9	C03-G	1.48	24.25	13.17	0.48	6.82	0.04	0.74	1.51	1.56	169.28	0.94	1.32	1.16	21.19	0.54	1.46	4.72	822.69	10.2	3.74	9.46
1F9	C04-G	1.68	57.69	17.22	1.18	6.82	2.23	0.68	1.95	1.91	169.28	0.99	1.51	1.68	22.84	0.49	1.82	4.14	1343	9.77	0.84	3.34
1G9	C05-G	1.48	22.24	17.22	0.89	6.67	0.04	0.87	1.51	1.41	65.27	0.78	1.19	1.68	18.21	0.54	0.99	3.19	274.41	8.76	0.48	4.94
1H9	C06-G	2.23	90.92	17.22	2.18	7.12	50.66	0.68	1.51	2.06	10.58	0.58	1.27	2.04	15.28	0.54	1.23	4.72	936.09	11.61	6.86	18.12
Notes:
Red-higher than maxDC, Black-Lower than minDC, Blue-between maxDC and minDC;
NAN-Curve Fitting Failed; N/A-Data marked out; ND-missing original data

## Sheet: Curves
MILLIPLEX Analyst Detail Report
Y = Cubic( {0.38, 2.77}, {8.7, 10.14})
			Y = Cubic( {0.2, 2.8}, {8.52, 9.61})
DC=(+∞, +∞) Chi = 0.0%			DC=(+∞, +∞) Chi = 0.0%
Y = Cubic( {2.91, 2.74}, {11.23, 10.19})
			Y = Cubic( {-0.49, 2.71}, {7.82, 9.89})
DC=(+∞, +∞) Chi = 0.0%			DC=(+∞, +∞) Chi = 0.0%
Y = Cubic( {0.38, 3.11}, {8.7, 9.61})
			Y = Cubic( {-0.49, 3.51}, {7.82, 9.86})
DC=(+∞, +∞) Chi = 0.0%			DC=(+∞, +∞) Chi = 0.0%
Y = Cubic( {-0.72, 3.18}, {7.6, 9.76})
			Y = Cubic( {-1.41, 2.77}, {6.91, 9.38})
DC=(+∞, +∞) Chi = 0.0%			DC=(+∞, +∞) Chi = 0.0%
Y = Cubic( {-0.31, 2.83}, {8.01, 9.57})
			Y = Cubic( {-0.72, 3.71}, {7.6, 9.69})
DC=(+∞, +∞) Chi = 0.0%			DC=(+∞, +∞) Chi = 0.0%
Y = Cubic( {-0.72, 3.33}, {7.6, 9.85})
			Y = Cubic( {-1.41, 2.94}, {6.91, 9.43})
DC=(+∞, +∞) Chi = 0.0%			DC=(+∞, +∞) Chi = 0.0%
Y = Cubic( {0.6, 2.53}, {8.92, 9.59})
			Y = Cubic( {2.07, 2.6}, {10.39, 8.88})
DC=(+∞, +∞) Chi = 0.0%			DC=(+∞, +∞) Chi = 0.0%
Y = Cubic( {-0.72, 3.04}, {7.6, 9.8})
			Y = Cubic( {-1.7, 3.54}, {6.62, 10.04})
DC=(+∞, +∞) Chi = 0.0%			DC=(+∞, +∞) Chi = 0.0%
Y = Cubic( {-1.01, 2.3}, {7.31, 10.43})
			Y = Cubic( {-1.19, 3.75}, {7.13, 10.02})
DC=(+∞, +∞) Chi = 0.0%			DC=(+∞, +∞) Chi = 0.0%
Y = Cubic( {-1.19, 2.67}, {7.13, 9.9})
			Y = Cubic( {-0.09, 3.11}, {8.23, 10.24})
DC=(+∞, +∞) Chi = 0.0%			DC=(+∞, +∞) Chi = 0.0%
Y = Cubic( {-0.85, 3.5}, {7.47, 10.33})
DC=(+∞, +∞) Chi = 0.0%
Notes: CV-The Coefficient of Variation of standard curve replicates at each dilution level. Chi-The Chi-Square test statistic of the distance between observed concentrations with expected concentrations.
Files Name: C:\Users\bio-atom\Desktop\New folder (2)\ZHY-28SK-0531.csv
Program: Milliplex Analyte
Application Version: 5.1.0.0
User Name: bio-atom
Organization: bio-atom				Signature:
Creation Time: 10/22/2019 10:29:45 Pacific Standard Time				Date:

## Sheet: HITAC
MILLIPLEX Analyst Detail Report
	Analyte HITAC
	Y = Cubic( {0.38, 2.77}, {8.7, 10.14})
	Chi=0.0%, CV=, R²=1, DC=(-∞, +∞)
		Location	Expected pg/ml(i)		MFI(i)		pg/ml(i)	MFI		pg/ml		CV	Recovery
		1A1	0		14			14				0%
		1B1			14
		1C1	1.47		15		1.28	16		1.48		8.84%	101.12%
		1D1			17		1.68
		1E1	5.86		31		5.73	31.5		5.92		2.24%	101.09%
		1F1			32		5.99
		1G1	23.44		138		22.2	147		23.31		8.66%	99.46%
		1H1			156		24.48
		1A2	93.75		689		86.91	763		94.26		13.72%	100.54%
		1B2			837		100.04
		1C2	375		5659		372.97	5659		372.97		0%	99.46%
		1E2	1500		16912		1376	17866		1484		7.55%	98.92%
		1F2			18820		1640
		1G2	6000		25874		6590	25274		5864		3.36%	97.73%
		1H2			24674		5391
Notes: CV-The Coefficient of Variation of standard curve replicates at each dilution level. Chi-The Chi-Square test statistic of the distance between observed concentrations with expected concentrations.
Samples:
Location				Sample		MFI(i)			pg/ml(i)		MFI			pg/ml				CV
1A3				QC1		2710			218.2		2807			222.98				4.9%
1B3						2904			227.86
1C3				QC2		17709			1468		16328			1261				11.96%
1D3						14947			1108
1E3				A01-S		12			0.81		12			0.81				0%
1F3				A02-S		15			1.28		15			1.28				0%
1G3				A03-S		12.5			0.88		12.5			0.88				0%
1H3				A04-S		19			2.23		19			2.23				0%
1A4				A05-S		15			1.28		15			1.28				0%
1B4				A06-S		14			1.11		14			1.11				0%
1C4				A07-S		24			3.81		24			3.81				0%
1D4				A08-S		13			0.96		13			0.96				0%
1E4				A09-S		23			3.45		23			3.45				0%
1F4				A10-S		14			1.11		14			1.11				0%
1G4				A11-S		15			1.28		15			1.28				0%
1H4				A12-S		16			1.48		16			1.48				0%
1A5				A13-S		12			0.81		12			0.81				0%
1B5				B02-S		16			1.48		16			1.48				0%
1C5				B03-S		12			0.81		12			0.81				0%
1D5				B04-S		24			3.81		24			3.81				0%
1E5				B05-S		21			2.82		21			2.82				0%
1F5				B06-S		15			1.28		15			1.28				0%
1G5				B08-S		13			0.96		13			0.96				0%
1H5				B09-S		14			1.11		14			1.11				0%
1A6				B10-S		12			0.81		12			0.81				0%
1B6				C02-S		12			0.81		12			0.81				0%
1C6				C03-S		57			10.52		57			10.52				0%
1D6				C04-S		12			0.81		12			0.81				0%
1E6				C05-S		13			0.96		13			0.96				0%
1F6				C06-S		14			1.11		14			1.11				0%
1G6				A01-G		17			1.68		17			1.68				0%
1H6				A02-G		15			1.28		15			1.28				0%
1A7				A03-G		16			1.48		16			1.48				0%
1B7				A05-G		16			1.48		16			1.48				0%
1C7				A09-G		18			1.96		18			1.96				0%
1D7				A10-G		20			2.56		20			2.56				0%
1E7				A11-G		15			1.28		15			1.28				0%
1F7				A12-G		20			2.56		20			2.56				0%
1G7				A13-G		20			2.56		20			2.56				0%
1H7				A14-G		20			2.04		20			2.04				0%
1A8				A15-G		15			1.54		15			1.54				0%
1B8				A16-G		20			1.38		20			1.38				0%
1C8				A17-G		20			1.81		20			1.81				0%
1D8				B02-G		17			1.68		17			1.68				0%
1E8				B03-G		38			7.28		38			7.28				0%
1F8				B04-G		19			2.23		19			2.23				0%
1G8				B05-G		18			1.96		18			1.96				0%
1H8				B06-G		16.5			1.54		16.5			1.54				0%
1A9				B08-G		16			1.48		16			1.48				0%
1B9				B09-G		17.5			1.81		17.5			1.81				0%
1C9				B10-G		17			1.68		17			1.68				0%
1D9				C02-G		10			0.69		10			0.69				0%
1E9				C03-G		16			1.48		16			1.48				0%
1F9				C04-G		17			1.68		17			1.68				0%
1G9				C05-G		16			1.48		16			1.48				0%
1H9				C06-G		19			2.23		19			2.23				0%
Notes: Red-higher than maxDC, Black-Lower than minDC, Blue-between maxDC and minDC; NAN-Curve Fitting Failed; N/A-Data marked out; ND-missing original data

## Sheet: GM-CSF
MILLIPLEX Analyst Detail Report
	Analyte GM-CSF
	Y = Cubic( {0.2, 2.8}, {8.52, 9.61})
	Chi=0.0%, CV=, R²=1, DC=(-∞, +∞)
		Location	Expected pg/ml(i)		MFI(i)		pg/ml(i)	MFI		pg/ml		CV	Recovery
		1A1	0		12			12				0%
		1B1			12
		1C1	1.22		16		1.15	16.5		1.22		4.29%	100%
		1D1			17		1.28
		1E1	4.88		34		4.57	35.5		4.83		5.98%	98.92%
		1F1			37		5.21
		1G1	19.53		102		19.11	104.5		19.74		3.38%	101.09%
		1H1			107		19.96
		1A2	78.12		342		79.84	333.5		77.7		3.6%	99.46%
		1B2			325		76.45
		1C2	312.5		1810		310.81	1810		310.81		0%	99.46%
		1E2	1250		7333		1237	7362		1264		0.55%	101.09%
		1F2			7390		1264
		1G2	5000		14413		4763	14883		4944		4.47%	98.89%
		1H2			15353		5316
Notes: CV-The Coefficient of Variation of standard curve replicates at each dilution level. Chi-The Chi-Square test statistic of the distance between observed concentrations with expected concentrations.
Samples:
Location				Sample		MFI(i)			pg/ml(i)		MFI			pg/ml				CV
1A3				QC1		1464			259.95		1499			265.64				3.33%
1B3						1534			268.53
1C3				QC2		6350			1051		6708			1122				7.56%
1D3						7067			1197
1E3				A01-S		18			1.45		18			1.45				0%
1F3				A02-S		230			52.9		230			52.9				0%
1G3				A03-S		30			3.69		30			3.69				0%
1H3				A04-S		89			16.07		89			16.07				0%
1A4				A05-S		33			4.36		33			4.36				0%
1B4				A06-S		16			1.15		16			1.15				0%
1C4				A07-S		58			9.56		58			9.56				0%
1D4				A08-S		14			0.91		14			0.91				0%
1E4				A09-S		99.5			18.3		99.5			18.3				0%
1F4				A10-S		27			3.1		27			3.1				0%
1G4				A11-S		41			6.06		41			6.06				0%
1H4				A12-S		23			2.35		23			2.35				0%
1A5				A13-S		8			0.33		8			0.33				0%
1B5				B02-S		154			32.14		154			32.14				0%
1C5				B03-S		7			0.26		7			0.26				0%
1D5				B04-S		29			3.51		29			3.51				0%
1E5				B05-S		27			3.1		27			3.1				0%
1F5				B06-S		10			0.49		10			0.49				0%
1G5				B08-S		30			3.69		30			3.69				0%
1H5				B09-S		13			0.79		13			0.79				0%
1A6				B10-S		18.5			1.51		18.5			1.51				0%
1B6				C02-S		81			14.42		81			14.42				0%
1C6				C03-S		41			6.06		41			6.06				0%
1D6				C04-S		33.5			4.47		33.5			4.47				0%
1E6				C05-S		24			2.47		24			2.47				0%
1F6				C06-S		21			1.94		21			1.94				0%
1G6				A01-G		331			77.28		331			77.28				0%
1H6				A02-G		58			9.56		58			9.56				0%
1A7				A03-G		61			10.2		61			10.2				0%
1B7				A05-G		156			32.85		156			32.85				0%
1C7				A09-G			390		90.92			390		90.92				0%
1D7				A10-G		514.5			114.13		514.5			114.13				0%
1E7				A11-G		127			25.33		127			25.33				0%
1F7				A12-G		687			143.28		687			143.28				0%
1G7				A13-G		752			154.57		752			154.57				0%
1H7				A14-G		176			35.1		176			35.1				0%
1A8				A15-G		43.5			6.2		43.5			6.2				0%
1B8				A16-G		48.3			8.04		48.3			8.04				0%
1C8				A17-G		112.3			20.8		112.3			20.8				0%
1D8				B02-G		190			41.68		190			41.68				0%
1E8				B03-G		506			112.9		506			112.9				0%
1F8				B04-G		645			137.21		645			137.21				0%
1G8				B05-G		348.5			81.58		348.5			81.58				0%
1H8				B06-G		237			54.06		237			54.06				0%
1A9				B08-G		176			38.23		176			38.23				0%
1B9				B09-G		242			55.24		242			55.24				0%
1C9				B10-G		395.5			90.92		395.5			90.92				0%
1D9				C02-G		16			2.03		16			2.03				0%
1E9				C03-G		43.5			6.47		43.5			6.47				0%
1F9				C04-G		249			57.69		249			57.69				0%
1G9				C05-G		116			22.24		116			22.24				0%
1H9				C06-G		389			90.92		389			90.92				0%
Notes: Red-higher than maxDC, Black-Lower than minDC, Blue-between maxDC and minDC; NAN-Curve Fitting Failed; N/A-Data marked out; ND-missing original data

## Sheet: Fractalkine
MILLIPLEX Analyst Detail Report
	Analyte Fractalkine
	Y = Cubic( {2.91, 2.74}, {11.23, 10.19})
	Chi=0.0%, CV=, R²=1, DC=(-∞, +∞)
		Location	Expected pg/ml(i)		MFI(i)		pg/ml(i)	MFI		pg/ml		CV	Recovery
		1A1	0		11			11.5				6.15%
		1B1			12
		1C1	18.31		15		17.22	15.5		18.31		4.56%	100%
		1D1			16		19.22
		1E1	73.24		33		74.85	32.5		74.04		2.18%	101.09%
		1F1			32		71.66
		1G1	292.97		133		299.38	130.5		291.39		2.71%	99.46%
		1H1			128		286.69
		1A2	1172		714.5		1147	737.25		1178		4.36%	100.54%
		1B2			760		1198
		1C2	4688		6098		4713	6098		4713		0%	100.54%
		1E2	18750		15363		18348	15461		18548		0.89%	98.92%
		1F2			15558		19164
		1G2	75000		26696		73295	26704		75000		0.04%	100%
		1H2			26712		75059
Notes: CV-The Coefficient of Variation of standard curve replicates at each dilution level. Chi-The Chi-Square test statistic of the distance between observed concentrations with expected concentrations.
Samples:
Location				Sample		MFI(i)			pg/ml(i)		MFI			pg/ml				CV
1A3				QC1		2799			2698		3014			2818				10.1%
1B3						3230			2942
1C3				QC2		15068			17955		14340			16465				7.18%
1D3						13612			14458
1E3				A01-S		10			8.06		10			8.06				0%
1F3				A02-S		124			280.55		124			280.55				0%
1G3				A03-S		14			15.13		14			15.13				0%
1H3				A04-S		11			9.64		11			9.64				0%
1A4				A05-S		17			21.79		17			21.79				0%
1B4				A06-S		15			17.22		15			17.22				0%
1C4				A07-S		25			48.89		25			48.89				0%
1D4				A08-S		12			11.34		12			11.34				0%
1E4				A09-S		55			131.45		55			131.45				0%
1F4				A10-S		18			25.49		18			25.49				0%
1G4				A11-S		35			79.87		35			79.87				0%
1H4				A12-S		18			25.49		18			25.49				0%
1A5				A13-S		9			6.62		9			6.62				0%
1B5				B02-S		12			11.34		12			11.34				0%
1C5				B03-S		8			5.31		8			5.31				0%
1D5				B04-S		22			38.97		22			38.97				0%
1E5				B05-S		15			17.22		15			17.22				0%
1F5				B06-S		11			9.64		11			9.64				0%
1G5				B08-S		15			17.22		15			17.22				0%
1H5				B09-S		15			17.22		15			17.22				0%
1A6				B10-S		11			9.64		11			9.64				0%
1B6				C02-S		12			11.34		12			11.34				0%
1C6				C03-S		41			97.06		41			97.06				0%
1D6				C04-S		34			78.16		34			78.16				0%
1E6				C05-S		18			25.49		18			25.49				0%
1F6				C06-S		49			117.96		49			117.96				0%
1G6				A01-G		14			15.13		14			15.13				0%
1H6				A02-G		12			11.34		12			11.34				0%
1A7				A03-G		14			15.13		14			15.13				0%
1B7				A05-G		12			11.34		13			13.17				0%
1C7				A09-G		15			17.22		12			11.34				0%
1D7				A10-G		13			13.17		14			15.13				0%
1E7				A11-G		12			11.34		14			15.13				0%
1F7				A12-G		15			17.22		13			13.17				0%
1G7				A13-G		13			13.17		15			17.22				0%
1H7				A14-G		17			19.22		13			13.17				0%
1A8				A15-G		14			15.7		12			11.34				0%
1B8				A16-G		15			16.57		15			17.22				0%
1C8				A17-G		13			13.95		13			13.17				0%
1D8				B02-G		14			15.13		14			15.13				0%
1E8				B03-G		13			13.17		13			13.17				0%
1F8				B04-G		14			15.13		14			15.13				0%
1G8				B05-G		14			15.13		14			15.13				0%
1H8				B06-G		13.5			14.14		13.5			14.14				0%
1A9				B08-G		14			15.13		14			15.13				0%
1B9				B09-G		13			13.17		13			13.17				0%
1C9				B10-G		14			15.13		14			15.13				0%
1D9				C02-G				9	7.32		13			13.17				0%
1E9				C03-G		13			13.17		14			15.13				0%
1F9				C04-G		15			17.22		15			17.22				0%
1G9				C05-G		15			17.22		15			17.22				0%
1H9				C06-G		15			17.22		15			17.22				0%
Notes: Red-higher than maxDC, Black-Lower than minDC, Blue-between maxDC and minDC; NAN-Curve Fitting Failed; N/A-Data marked out; ND-missing original data

## Sheet: IFNy
MILLIPLEX Analyst Detail Report
	Analyte IFNy
	Y = Cubic( {-0.49, 2.71}, {7.82, 9.89})
	Chi=0.0%, CV=, R²=1, DC=(-∞, +∞)
		Location	Expected pg/ml(i)		MFI(i)		pg/ml(i)	MFI		pg/ml		CV	Recovery
		1A1	0		10			10				0%
		1B1			10
		1C1	0.61		15		0.61	15		0.61		0%	100%
		1D1			15		0.61
		1E1	2.44		33		2.49	32.5		2.47		2.18%	101.09%
		1F1			32		2.39
		1G1	9.77		109		9.56	112		9.82		3.79%	100.54%
		1H1			115		9.98
		1A2	39.06		478		38.22	493		39.27		4.3%	100.54%
		1B2			508		39.92
		1C2	156.25		2958		157.1	2958		157.1		0%	100.54%
		1E2	625		8259		611.61	8317		631.83		0.98%	101.09%
		1F2			8374		638.79
		1G2	2500		20201		2576	19827		2500		2.67%	100%
		1H2			19453		2443
Notes: CV-The Coefficient of Variation of standard curve replicates at each dilution level. Chi-The Chi-Square test statistic of the distance between observed concentrations with expected concentrations.
Samples:
Location				Sample		MFI(i)			pg/ml(i)		MFI			pg/ml				CV
1A3				QC1		1838			104.66		1893			106.95				4.09%
1B3						1948			109.29
1C3				QC2		9332			750.33		8660			667.93				10.97%
1D3						7989			585.68
1E3				A01-S		8			0.2		8			0.2				0%
1F3				A02-S		14			0.54		14			0.54				0%
1G3				A03-S		9			0.24		9			0.24				0%
1H3				A04-S		83			7.21		83			7.21				0%
1A4				A05-S		10			0.29		10			0.29				0%
1B4				A06-S		10			0.29		10			0.29				0%
1C4				A07-S		13			0.47		13			0.47				0%
1D4				A08-S		10			0.29		10			0.29				0%
1E4				A09-S		23			1.4		23			1.4				0%
1F4				A10-S		9			0.24		9			0.24				0%
1G4				A11-S		10			0.29		10			0.29				0%
1H4				A12-S		19			0.97		19			0.97				0%
1A5				A13-S		7			0.16		7			0.16				0%
1B5				B02-S		16			0.68		16			0.68				0%
1C5				B03-S		7			0.16		7			0.16				0%
1D5				B04-S		17			0.78		17			0.78				0%
1E5				B05-S		11			0.35		11			0.35				0%
1F5				B06-S		8			0.2		8			0.2				0%
1G5				B08-S		10			0.29		10			0.29				0%
1H5				B09-S		45			3.68		45			3.68				0%
1A6				B10-S		9			0.24		9			0.24				0%
1B6				C02-S		27			1.85		27			1.85				0%
1C6				C03-S		22			1.3		22			1.3				0%
1D6				C04-S		9			0.24		9			0.24				0%
1E6				C05-S		9			0.24		9			0.24				0%
1F6				C06-S		9.5			0.27		9.5			0.27				0%
1G6				A01-G		20			1.07		20			1.07				0%
1H6				A02-G		19			0.97		19			0.97				0%
1A7				A03-G		19			0.97		19			0.97				0%
1B7				A05-G		15			0.62		15			0.62				0%
1C7				A09-G		22			1.3		22			1.3				0%
1D7				A10-G		19			0.97		19			0.97				0%
1E7				A11-G		28			0.97		28			0.97				0%
1F7				A12-G		37			2.9		37			2.9				0%
1G7				A13-G		89.5			7.7		89.5			7.7				0%
1H7				A14-G		26			1.63		26			1.63				0%
1A8				A15-G		15			0.62		15			0.62				0%
1B8				A16-G		20			1.07		20			1.07				0%
1C8				A17-G		15			0.62		15			0.62				0%
1D8				B02-G		9			0.24		9			0.24				0%
1E8				B03-G		22			1.3		22			1.3				0%
1F8				B04-G		20			1.07		20			1.07				0%
1G8				B05-G		27			1.85		27			1.85				0%
1H8				B06-G		26			1.76		26			1.76				0%
1A9				B08-G		20			1.07		20			1.07				0%
1B9				B09-G		36			2.68		36			2.68				0%
1C9				B10-G		26			1.76		26			1.76				0%
1D9				C02-G		8			0.2		8			0.2				0%
1E9				C03-G		12			0.48		12			0.48				0%
1F9				C04-G		21			1.18		21			1.18				0%
1G9				C05-G		18			0.89		18			0.89				0%
1H9				C06-G		30			2.18		30			2.18				0%
Notes: Red-higher than maxDC, Black-Lower than minDC, Blue-between maxDC and minDC; NAN-Curve Fitting Failed; N/A-Data marked out; ND-missing original data

## Sheet: IL-10
MILLIPLEX Analyst Detail Report
	Analyte IL-10
	Y = Cubic( {0.38, 3.11}, {8.7, 9.61})
	Chi=0.0%, CV=, R²=1, DC=(-∞, +∞)
		Location	Expected pg/ml(i)		MFI(i)		pg/ml(i)	MFI		pg/ml		CV	Recovery
		1A1	0		18			18				0%
		1B1			18
		1C1	1.47		22		1.38	22.5		1.5		3.14%	102.33%
		1D1			23		1.54
		1E1	5.86		37		5.73	37.5		5.8		1.89%	98.92%
		1F1			38		5.99
		1G1	23.44		99		21.96	104		23.19		6.8%	98.92%
		1H1			109		25.01
		1A2	93.75		365		91.74	374		94.26		3.4%	100.54%
		1B2			383		95.8
		1C2	375		2192		377.04	2192		377.04		0%	100.54%
		1E2	1500		5062		1406	5298		1484		6.31%	98.92%
		1F2			5534		1603
		1G2	6000		15422		6276	14913		6000		4.82%	100%
		1H2			14405		5716
Notes: CV-The Coefficient of Variation of standard curve replicates at each dilution level. Chi-The Chi-Square test statistic of the distance between observed concentrations with expected concentrations.
Samples:
Location				Sample		MFI(i)			pg/ml(i)		MFI			pg/ml				CV
1A3				QC1		1310			240.54		1374			248.48				6.59%
1B3						1438			259.48
1C3				QC2		7829			2549		6927			2191				18.43%
1D3						6024			1801
1E3				A01-S		11			0.21		11			0.21				0%
1F3				A02-S		27			2.69		27			2.69				0%
1G3				A03-S		17			0.68		17			0.68				0%
1H3				A04-S		13			0.33		13			0.33				0%
1A4				A05-S		15			0.49		15			0.49				0%
1B4				A06-S		12			0.27		12			0.27				0%
1C4				A07-S		23			1.54		23			1.54				0%
1D4				A08-S		12			0.27		12			0.27				0%
1E4				A09-S		17			0.68		17			0.68				0%
1F4				A10-S		12			0.27		12			0.27				0%
1G4				A11-S		28			2.97		28			2.97				0%
1H4				A12-S		23			1.54		23			1.54				0%
1A5				A13-S		9			0.12		9			0.12				0%
1B5				B02-S		28			2.97		28			2.97				0%
1C5				B03-S		9			0.12		9			0.12				0%
1D5				B04-S		23			1.54		23			1.54				0%
1E5				B05-S		14			0.4		14			0.4				0%
1F5				B06-S		11			0.21		11			0.21				0%
1G5				B08-S		16			0.58		16			0.58				0%
1H5				B09-S		18			0.8		18			0.8				0%
1A6				B10-S		11			0.21		11			0.21				0%
1B6				C02-S		18			0.8		18			0.8				0%
1C6				C03-S		26			2.33		26			2.33				0%
1D6				C04-S		14			0.4		14			0.4				0%
1E6				C05-S		12			0.27		12			0.27				0%
1F6				C06-S		14			0.4		14			0.4				0%
1G6				A01-G		31				3.81	31			3.81				0%
1H6				A02-G		25			2.04		25			2.04				0%
1A7				A03-G		36			5.36		36			5.36				0%
1B7				A05-G		30.5			3.63		30.5			3.63				0%
1C7				A09-G		30.5			9.23		50			9.23				0%
1D7				A10-G		65			13.06		65			13.06				0%
1E7				A11-G		35			5.12		35			5.12				0%
1F7				A12-G		194			30.4		128			30.4				0%
1G7				A13-G		45			7.93		45			7.93				0%
1H7				A14-G		54			10.29		54			10.29				0%
1A8				A15-G		35			5.12		35			5.12				0%
1B8				A16-G		25			2.04		25			2.04				0%
1C8				A17-G		20			1.21		20			1.21				0%
1D8				B02-G		44			7.6		44			7.6				0%
1E8				B03-G		35			5.12		35			5.12				0%
1F8				B04-G		37			5.73		37			5.73				0%
1G8				B05-G		33			4.43		33			4.43				0%
1H8				B06-G		45			7.93		45			7.93				0%
1A9				B08-G		35			5.12		35			5.12				0%
1B9				B09-G		73			15.2		73			15.2				0%
1C9				B10-G		55			10.52		55			10.52				0%
1D9				C02-G		13			0.3		13			0.3				0%
1E9				C03-G		41			6.82		41			6.82				0%
1F9				C04-G		41			6.82		41			6.82				0%
1G9				C05-G		40.5			6.67		40.5			6.67				0%
1H9				C06-G		42			7.12		42			7.12				0%
Notes: Red-higher than maxDC, Black-Lower than minDC, Blue-between maxDC and minDC; NAN-Curve Fitting Failed; N/A-Data marked out; ND-missing original data

## Sheet: MIP-3a
MILLIPLEX Analyst Detail Report
	Analyte MIP-3a
	Y = Cubic( {-0.49, 3.51}, {7.82, 9.86})
	Chi=0.0%, CV=, R²=1, DC=(-∞, +∞)
		Location	Expected pg/ml(i)		MFI(i)		pg/ml(i)	MFI		pg/ml		CV	Recovery
		1A1	0		33			33.5				2.11%
		1B1			34
		1C1	0.61		35		0.78	33.5		0.64		6.33%	104.98%
		1D1			32		0.5
		1E1	2.44		45		2.39	45.5		2.41		1.55%	98.92%
		1F1			46		2.49
		1G1	9.77		132		9.56	134.5		9.71		2.63%	99.46%
		1H1			137		9.98
		1A2	39.06		750		37.41	784.5		39.27		6.22%	100.54%
		1B2			819		40.79
		1C2	156.25		3974		157.1	3974		157.1		0%	100.54%
		1E2	625		12476		598.5	12863		618.27		4.25%	98.92%
		1F2			13250		653.1
		1G2	2500		19256		2574	19096		2443		1.18%	97.73%
		1H2			18936		2381
Notes: CV-The Coefficient of Variation of standard curve replicates at each dilution level. Chi-The Chi-Square test statistic of the distance between observed concentrations with expected concentrations.
Samples:
Location				Sample		MFI(i)			pg/ml(i)		MFI			pg/ml				CV
1A3				QC1		1950			82.47		2055			86.12				7.23%
1B3						2160			89.94
1C3				QC2		8757			363.66		8734			363.66				0.38%
1D3						8710			355.87
1E3				A01-S		23			0.11		23			0.11				0%
1F3				A02-S		11			0		11			0				0%
1G3				A03-S		160			11.36		160			11.36				0%
1H3				A04-S		30			0.37		30			0.37				0%
1A4				A05-S		84			5.93		84			5.93				0%
1B4				A06-S		77			5.32		77			5.32				0%
1C4				A07-S		337			20.62		337			20.62				0%
1D4				A08-S		50			2.9		50			2.9				0%
1E4				A09-S		36			1.02		36			1.02				0%
1F4				A10-S		24			0.13		24			0.13				0%
1G4				A11-S		14			0.01		14			0.01				0%
1H4				A12-S		61			3.93		61			3.93				0%
1A5				A13-S		11			0		11			0				0%
1B5				B02-S		12			0.01		12			0.01				0%
1C5				B03-S		9			0		9			0				0%
1D5				B04-S		25			0.16		25			0.16				0%
1E5				B05-S		43			2.13		43			2.13				0%
1F5				B06-S		12			0.01		12			0.01				0%
1G5				B08-S		182			12.8		182			12.8				0%
1H5				B09-S		183			12.94		183			12.94				0%
1A6				B10-S		50			2.9		50			2.9				0%
1B6				C02-S		105			7.53		105			7.53				0%
1C6				C03-S		47			2.6		47			2.6				0%
1D6				C04-S		23			0.11		23			0.11				0%
1E6				C05-S		36			1.02		36			1.02				0%
1F6				C06-S		29			0.32		29			0.32				0%
1G6				A01-G		23			0.11		23			0.11				0%
1H6				A02-G		27			0.23		27			0.23				0%
1A7				A03-G		31			0.43		31			0.43				0%
1B7				A05-G		42			2.03		42			2.03				0%
1C7				A09-G		76			5.32		76			5.32				0%
1D7				A10-G		504			27.62		504			27.62				0%
1E7				A11-G		27			0.23		27			0.23				0%
1F7				A12-G		1068			50.11		1068			50.11				0%
1G7				A13-G		128			9.35		128			9.35				0%
1H7				A14-G		18			0.04		18			0.04				0%
1A8				A15-G		504			27.62		504			27.62				0%
1B8				A16-G		135			9.82		135			9.82				0%
1C8				A17-G		25			0.14		25			0.14				0%
1D8				B02-G		129			9.35		129			9.35				0%
1E8				B03-G		142.5			10.31		142.5			10.31				0%
1F8				B04-G		244			16.07		244			16.07				0%
1G8				B05-G		29.5			0.34		29.5			0.34				0%
1H8				B06-G		51			3.03		51			3.03				0%
1A9				B08-G		23			0.11		23			0.11				0%
1B9				B09-G		144.5			10.42		144.5			10.42				0%
1C9				B10-G		640			33.2		640			33.2				0%
1D9				C02-G		18			0.01		18			0.04				0%
1E9				C03-G		111.5			0.04		111.5			8.04				0%
1F9				C04-G		44			2.23		44			2.23				0%
1G9				C05-G		18			0.04		18			0.04				0%
1H9				C06-G		1084			50.66		1085			50.66				0%
Notes: Red-higher than maxDC, Black-Lower than minDC, Blue-between maxDC and minDC; NAN-Curve Fitting Failed; N/A-Data marked out; ND-missing original data

## Sheet: IL-12(p70)
MILLIPLEX Analyst Detail Report
	Analyte IL-12(p70)
	Y = Cubic( {-0.72, 3.18}, {7.6, 9.76})
	Chi=0.0%, CV=, R²=1, DC=(-∞, +∞)
		Location	Expected pg/ml(i)		MFI(i)		pg/ml(i)	MFI		pg/ml		CV	Recovery
		1A1	0		13			13				0%
		1B1			13
		1C1	0.49		23		0.45	24		0.49		5.89%	100%
		1D1			25		0.53
		1E1	1.95		55		1.93	55		1.93		0%	98.92%
		1F1			55		1.93
		1G1	7.81		199		7.64	201.75		7.85		1.93%	100.54%
		1H1			204.5		7.98
		1A2	31.25		747		29.93	782.25		31.08		6.37%	99.46%
		1B2			817.5		32.63
		1C2	125		3633		123.65	3633		123.65		0%	98.92%
		1E2	500		7971		511.03	7935		505.47		0.65%	101.09%
		1F2			7898		489.29
		1G2	2000		17984		2155	17250		1978		6.02%	98.89%
		1H2			16516		1853
Notes: CV-The Coefficient of Variation of standard curve replicates at each dilution level. Chi-The Chi-Square test statistic of the distance between observed concentrations with expected concentrations.
Samples:
Location				Sample		MFI(i)			pg/ml(i)		MFI			pg/ml				CV
1A3				QC1		2454			83.73		2575			88.39				6.65%
1B3						2696			92.3
1C3				QC2		9347			661.39		8916			614.82				6.84%
1D3						8485			572.55
1E3				A01-S		9			0.09		9			0.09				0%
1F3				A02-S		20			0.36		20			0.36				0%
1G3				A03-S		15			0.22		15			0.22				0%
1H3				A04-S		12			0.15		12			0.15				0%
1A4				A05-S		14			0.2		14			0.2				0%
1B4				A06-S		11.5			0.14		11.5			0.14				0%
1C4				A07-S		17			0.27		17			0.27				0%
1D4				A08-S		10			0.11		10			0.11				0%
1E4				A09-S		120			4.65		120			4.65				0%
1F4				A10-S		10			0.11		10			0.11				0%
1G4				A11-S		23			0.45		23			0.45				0%
1H4				A12-S		12			0.15		12			0.15				0%
1A5				A13-S		8			0.08		8			0.08				0%
1B5				B02-S		26			0.56		26			0.56				0%
1C5				B03-S		8			0.08		8			0.08				0%
1D5				B04-S		22			0.42		22			0.42				0%
1E5				B05-S		14			0.2		14			0.2				0%
1F5				B06-S		10			0.11		10			0.11				0%
1G5				B08-S		14			0.2		14			0.2				0%
1H5				B09-S		15			0.22		15			0.22				0%
1A6				B10-S		10			0.11		10			0.11				0%
1B6				C02-S		15			0.22		15			0.22				0%
1C6				C03-S		25			0.53		25			0.53				0%
1D6				C04-S		14			0.2		14			0.2				0%
1E6				C05-S		10			0.11		10			0.11				0%
1F6				C06-S		12			0.15		12			0.15				0%
1G6				A01-G		26			0.56		26			0.56				0%
1H6				A02-G		20			0.36		20			0.36				0%
1A7				A03-G		30			0.74		30			0.74				0%
1B7				A05-G		20			0.36		20			0.36				0%
1C7				A09-G		29			0.68		29			0.68				0%
1D7				A10-G		23			0.45		23			0.45				0%
1E7				A11-G		27			0.6		27			0.6				0%
1F7				A12-G		29			0.68		29			0.68				0%
1G7				A13-G		29			0.68		29			0.68				0%
1H7				A14-G		35			0.83		35			0.83				0%
1A8				A15-G		22			0.43		22			0.43				0%
1B8				A16-G		25			0.53		25			0.53				0%
1C8				A17-G		19			0.31		19			0.31				0%
1D8				B02-G		33			0.87		33			0.87				0%
1E8				B03-G		17			0.27		17			0.27				0%
1F8				B04-G		26			0.56		26			0.56				0%
1G8				B05-G		27			0.6		27			0.6				0%
1H8				B06-G		29			0.68		29			0.68				0%
1A9				B08-G		29			0.68		29			0.68				0%
1B9				B09-G		29			0.68		29			0.68				0%
1C9				B10-G		23			0.45		23			0.45				0%
1D9				C02-G		13			0.16		13			0.16				0%
1E9				C03-G		30			0.74		30			0.74				0%
1F9				C04-G		29			0.68		29			0.68				0%
1G9				C05-G		33			0.87		33			0.87				0%
1H9				C06-G		29			0.68		29			0.68				0%
Notes: Red-higher than maxDC, Black-Lower than minDC, Blue-between maxDC and minDC; NAN-Curve Fitting Failed; N/A-Data marked out; ND-missing original data

## Sheet: IL-13
MILLIPLEX Analyst Detail Report
	Analyte IL-13
	Y = Cubic( {-1.41, 2.77}, {6.91, 9.38})
	Chi=0.0%, CV=, R²=1, DC=(-∞, +∞)
		Location	Expected pg/ml(i)		MFI(i)		pg/ml(i)	MFI		pg/ml		CV	Recovery
		1A1	0		14			14				0%
		1B1			14
		1C1	0.24		16		0.26	16		0.26		0%	104.98%
		1D1			16		0.26
		1E1	0.98		22		1.11	21		0.96		6.73%	97.84%
		1F1			20		0.81
		1G1	3.91		42		3.82	42.25		3.86		0.84%	98.92%
		1H1			42.5		3.99
		1A2	15.62		148		15.29	152		15.54		3.72%	99.46%
		1B2			156		15.97
		1C2	62.5		812		62.16	812		62.16		0%	99.46%
		1E2	250		3833		239.4	4003		248.65		6.02%	99.46%
		1F2			4174		261.24
		1G2	1000		12136		1035	11811		1000		3.89%	100%
		1H2			11486		952.59
Notes: CV-The Coefficient of Variation of standard curve replicates at each dilution level. Chi-The Chi-Square test statistic of the distance between observed concentrations with expected concentrations.
Samples:
Location				Sample		MFI(i)			pg/ml(i)		MFI			pg/ml				CV
1A3				QC1		528			44.19		547			45.16				4.91%
1B3						566			46.15
1C3				QC2		3285			205.72		3373			210.22				3.71%
1D3						3462			214.83
1E3				A01-S		9			0.01		9			0.01				0%
1F3				A02-S		18			0.55		18			0.55				0%
1G3				A03-S		12			0.06		12			0.06				0%
1H3				A04-S		11			0.04		11			0.04				0%
1A4				A05-S		13			0.08		13			0.08				0%
1B4				A06-S		12			0.06		12			0.06				0%
1C4				A07-S		14			0.12		14			0.12				0%
1D4				A08-S		9			0.01		9			0.01				0%
1E4				A09-S		12			0.06		12			0.06				0%
1F4				A10-S		9			0.01		9			0.01				0%
1G4				A11-S		20			0.81		20			0.81				0%
1H4				A12-S		12			0.06		12			0.06				0%
1A5				A13-S		8			0.01		8			0.01				0%
1B5				B02-S		21			0.96		21			0.96				0%
1C5				B03-S		8			0.01		8			0.01				0%
1D5				B04-S		26			1.64		26			1.64				0%
1E5				B05-S		13			0.08		13			0.08				0%
1F5				B06-S		10			0.02		10			0.02				0%
1G5				B08-S		14			0.12		14			0.12				0%
1H5				B09-S		13			0.08		13			0.08				0%
1A6				B10-S		9			0.01		9			0.01				0%
1B6				C02-S		14			0.12		14			0.12				0%
1C6				C03-S		29			2.13		29			2.13				0%
1D6				C04-S		11			0.04		11			0.04				0%
1E6				C05-S		10			0.02		10			0.02				0%
1F6				C06-S		11			0.04		11			0.04				0%
1G6				A01-G		23			1.27		23			1.27				0%
1H6				A02-G		17			0.37		17			0.37				0%
1A7				A03-G		27			1.79		27			1.79				0%
1B7				A05-G		21.5			1.07		21.5			1.07				0%
1C7				A09-G		27			1.79		27			1.79				0%
1D7				A10-G		23			1.27		23			1.27				0%
1E7				A11-G		25			1.51		25			1.51				0%
1F7				A12-G		25			1.51		25			1.51				0%
1G7				A13-G		26			1.64		26			1.64				0%
1H7				A14-G		35			2.7		35			2.7				0%
1A8				A15-G		28			1.75		28			1.75				0%
1B8				A16-G		29			1.95		29			1.95				0%
1C8				A17-G		20			0.78		20			0.78				0%
1D8				B02-G		24			1.38		24			1.38				0%
1E8				B03-G		19			0.67		19			0.67				0%
1F8				B04-G		25			1.51		25			1.51				0%
1G8				B05-G		26			1.64		26			1.64				0%
1H8				B06-G		28			1.95		28			1.95				0%
1A9				B08-G		26			1.64		26			1.64				0%
1B9				B09-G		24			1.38		24			1.38				0%
1C9				B10-G		24			1.38		24			1.38				0%
1D9				C02-G		13			0.08		13			0.08				0%
1E9				C03-G		25			1.51		25			1.51				0%
1F9				C04-G		28			1.95		28			1.95				0%
1G9				C05-G		25			1.51		25			1.51				0%
1H9				C06-G		25			1.51		25			1.51				0%
Notes: Red-higher than maxDC, Black-Lower than minDC, Blue-between maxDC and minDC; NAN-Curve Fitting Failed; N/A-Data marked out; ND-missing original data

[truncated: 16 more sheets: IL-17A, IL-1b, IL-2, IL-21, IL-4, IL-23, IL-5, IL-6, IL-7, IL-8, MIP-1a, MIP-1b, TNFa, HeaderInfo, QC Report, Result Summary Information]
